# Supplementary material for: Global, regional, and national burden of endocrine, metabolic, blood, and immune disorders from 1990 to 2021, and projections to 2050: a systematic analysis of the global burden of disease study
Source: Front Endocrinol (Lausanne). 2025 Jul 25;16:1631123. doi: 10.3389/fendo.2025.1631123 (PMC12331491; doi:10.3389/fendo.2025.1631123)
Supplement: Supplementary file 4 [file Table1.xlsx]

## Sheet: Fig1 rawdata
measure_name	location_name	metric_name	year	val
DALYs	Global	Rate	1990	164.337
DALYs	High SDI	Rate	1990	162.513
DALYs	High-middle SDI	Rate	1990	173.915
DALYs	Low SDI	Rate	1990	142.147
DALYs	Low-middle SDI	Rate	1990	129.544
DALYs	Middle SDI	Rate	1990	189.333
DALYs	Global	Rate	1991	163.836
DALYs	High SDI	Rate	1991	162.854
DALYs	High-middle SDI	Rate	1991	173.95
DALYs	Low SDI	Rate	1991	141.854
DALYs	Low-middle SDI	Rate	1991	128.864
DALYs	Middle SDI	Rate	1991	188.206
DALYs	Global	Rate	1992	163.345
DALYs	High SDI	Rate	1992	161.424
DALYs	High-middle SDI	Rate	1992	174.753
DALYs	Low SDI	Rate	1992	141.79
DALYs	Low-middle SDI	Rate	1992	128.467
DALYs	Middle SDI	Rate	1992	187.475
DALYs	Global	Rate	1993	162.929
DALYs	High SDI	Rate	1993	159.07
DALYs	High-middle SDI	Rate	1993	175.928
DALYs	Low SDI	Rate	1993	141.846
DALYs	Low-middle SDI	Rate	1993	128.409
DALYs	Middle SDI	Rate	1993	186.742
DALYs	Global	Rate	1994	162.474
DALYs	High SDI	Rate	1994	158.889
DALYs	High-middle SDI	Rate	1994	175.97
DALYs	Low SDI	Rate	1994	141.96
DALYs	Low-middle SDI	Rate	1994	128.505
DALYs	Middle SDI	Rate	1994	185.497
DALYs	Global	Rate	1995	162.645
DALYs	High SDI	Rate	1995	159.584
DALYs	High-middle SDI	Rate	1995	177.216
DALYs	Low SDI	Rate	1995	142.12
DALYs	Low-middle SDI	Rate	1995	129.027
DALYs	Middle SDI	Rate	1995	184.569
DALYs	Global	Rate	1996	163.149
DALYs	High SDI	Rate	1996	160.34
DALYs	High-middle SDI	Rate	1996	177.083
DALYs	Low SDI	Rate	1996	142.63
DALYs	Low-middle SDI	Rate	1996	129.98
DALYs	Middle SDI	Rate	1996	185.092
DALYs	Global	Rate	1997	164.441
DALYs	High SDI	Rate	1997	163.67
DALYs	High-middle SDI	Rate	1997	174.512
DALYs	Low SDI	Rate	1997	143.988
DALYs	Low-middle SDI	Rate	1997	131.992
DALYs	Middle SDI	Rate	1997	186.836
DALYs	Global	Rate	1998	167.374
DALYs	High SDI	Rate	1998	169.282
DALYs	High-middle SDI	Rate	1998	175.969
DALYs	Low SDI	Rate	1998	145.772
DALYs	Low-middle SDI	Rate	1998	134.408
DALYs	Middle SDI	Rate	1998	189.668
DALYs	Global	Rate	1999	170.725
DALYs	High SDI	Rate	1999	177.003
DALYs	High-middle SDI	Rate	1999	178.539
DALYs	Low SDI	Rate	1999	147.159
DALYs	Low-middle SDI	Rate	1999	136.536
DALYs	Middle SDI	Rate	1999	191.813
DALYs	Global	Rate	2000	172.962
DALYs	High SDI	Rate	2000	183.524
DALYs	High-middle SDI	Rate	2000	179.368
DALYs	Low SDI	Rate	2000	147.601
DALYs	Low-middle SDI	Rate	2000	137.834
DALYs	Middle SDI	Rate	2000	192.978
DALYs	Global	Rate	2001	171.917
DALYs	High SDI	Rate	2001	185.144
DALYs	High-middle SDI	Rate	2001	176.803
DALYs	Low SDI	Rate	2001	146.487
DALYs	Low-middle SDI	Rate	2001	137.488
DALYs	Middle SDI	Rate	2001	190.454
DALYs	Global	Rate	2002	169.239
DALYs	High SDI	Rate	2002	184.448
DALYs	High-middle SDI	Rate	2002	173.23
DALYs	Low SDI	Rate	2002	143.918
DALYs	Low-middle SDI	Rate	2002	135.848
DALYs	Middle SDI	Rate	2002	186.172
DALYs	Global	Rate	2003	166.156
DALYs	High SDI	Rate	2003	182.423
DALYs	High-middle SDI	Rate	2003	171.326
DALYs	Low SDI	Rate	2003	141.279
DALYs	Low-middle SDI	Rate	2003	133.52
DALYs	Middle SDI	Rate	2003	181.346
DALYs	Global	Rate	2004	163.271
DALYs	High SDI	Rate	2004	179.51
DALYs	High-middle SDI	Rate	2004	169.32
DALYs	Low SDI	Rate	2004	138.942
DALYs	Low-middle SDI	Rate	2004	131.538
DALYs	Middle SDI	Rate	2004	177.339
DALYs	Global	Rate	2005	162.375
DALYs	High SDI	Rate	2005	180.239
DALYs	High-middle SDI	Rate	2005	168.829
DALYs	Low SDI	Rate	2005	137.318
DALYs	Low-middle SDI	Rate	2005	130.57
DALYs	Middle SDI	Rate	2005	175.379
DALYs	Global	Rate	2006	162.186
DALYs	High SDI	Rate	2006	180.557
DALYs	High-middle SDI	Rate	2006	169.066
DALYs	Low SDI	Rate	2006	136.407
DALYs	Low-middle SDI	Rate	2006	130.05
DALYs	Middle SDI	Rate	2006	175.142
DALYs	Global	Rate	2007	162.872
DALYs	High SDI	Rate	2007	182.371
DALYs	High-middle SDI	Rate	2007	170.598
DALYs	Low SDI	Rate	2007	135.446
DALYs	Low-middle SDI	Rate	2007	129.767
DALYs	Middle SDI	Rate	2007	175.903
DALYs	Global	Rate	2008	164.014
DALYs	High SDI	Rate	2008	183.986
DALYs	High-middle SDI	Rate	2008	172.398
DALYs	Low SDI	Rate	2008	134.41
DALYs	Low-middle SDI	Rate	2008	129.833
DALYs	Middle SDI	Rate	2008	177.677
DALYs	Global	Rate	2009	165.117
DALYs	High SDI	Rate	2009	185.159
DALYs	High-middle SDI	Rate	2009	174.814
DALYs	Low SDI	Rate	2009	133.588
DALYs	Low-middle SDI	Rate	2009	130.174
DALYs	Middle SDI	Rate	2009	179.059
DALYs	Global	Rate	2010	165.268
DALYs	High SDI	Rate	2010	185.118
DALYs	High-middle SDI	Rate	2010	175.722
DALYs	Low SDI	Rate	2010	132.768
DALYs	Low-middle SDI	Rate	2010	130.157
DALYs	Middle SDI	Rate	2010	179.228
DALYs	Global	Rate	2011	164.577
DALYs	High SDI	Rate	2011	185.02
DALYs	High-middle SDI	Rate	2011	174.476
DALYs	Low SDI	Rate	2011	131.89
DALYs	Low-middle SDI	Rate	2011	129.674
DALYs	Middle SDI	Rate	2011	178.295
DALYs	Global	Rate	2012	163.128
DALYs	High SDI	Rate	2012	184.224
DALYs	High-middle SDI	Rate	2012	172.6
DALYs	Low SDI	Rate	2012	130.796
DALYs	Low-middle SDI	Rate	2012	128.346
DALYs	Middle SDI	Rate	2012	176.567
DALYs	Global	Rate	2013	161.929
DALYs	High SDI	Rate	2013	184.042
DALYs	High-middle SDI	Rate	2013	170.031
DALYs	Low SDI	Rate	2013	130.089
DALYs	Low-middle SDI	Rate	2013	127.235
DALYs	Middle SDI	Rate	2013	175.436
DALYs	Global	Rate	2014	161.092
DALYs	High SDI	Rate	2014	184.5
DALYs	High-middle SDI	Rate	2014	168.931
DALYs	Low SDI	Rate	2014	129.437
DALYs	Low-middle SDI	Rate	2014	126.435
DALYs	Middle SDI	Rate	2014	174.228
DALYs	Global	Rate	2015	160.991
DALYs	High SDI	Rate	2015	185.744
DALYs	High-middle SDI	Rate	2015	167.994
DALYs	Low SDI	Rate	2015	129.155
DALYs	Low-middle SDI	Rate	2015	126.64
DALYs	Middle SDI	Rate	2015	173.587
DALYs	Global	Rate	2016	161.682
DALYs	High SDI	Rate	2016	186.967
DALYs	High-middle SDI	Rate	2016	168.12
DALYs	Low SDI	Rate	2016	129.783
DALYs	Low-middle SDI	Rate	2016	127.393
DALYs	Middle SDI	Rate	2016	174.245
DALYs	Global	Rate	2017	162.622
DALYs	High SDI	Rate	2017	187.433
DALYs	High-middle SDI	Rate	2017	169.364
DALYs	Low SDI	Rate	2017	130.537
DALYs	Low-middle SDI	Rate	2017	128.311
DALYs	Middle SDI	Rate	2017	175.445
DALYs	Global	Rate	2018	163.459
DALYs	High SDI	Rate	2018	187.642
DALYs	High-middle SDI	Rate	2018	170.801
DALYs	Low SDI	Rate	2018	131.082
DALYs	Low-middle SDI	Rate	2018	129.191
DALYs	Middle SDI	Rate	2018	176.533
DALYs	Global	Rate	2019	163.907
DALYs	High SDI	Rate	2019	188.857
DALYs	High-middle SDI	Rate	2019	171.464
DALYs	Low SDI	Rate	2019	131.464
DALYs	Low-middle SDI	Rate	2019	129.648
DALYs	Middle SDI	Rate	2019	176.971
DALYs	Global	Rate	2020	158.548
DALYs	High SDI	Rate	2020	183.921
DALYs	High-middle SDI	Rate	2020	161.899
DALYs	Low SDI	Rate	2020	131.401
DALYs	Low-middle SDI	Rate	2020	127.888
DALYs	Middle SDI	Rate	2020	169.932
DALYs	Global	Rate	2021	157.663
DALYs	High SDI	Rate	2021	182.972
DALYs	High-middle SDI	Rate	2021	161.64
DALYs	Low SDI	Rate	2021	130.458
DALYs	Low-middle SDI	Rate	2021	127.106
DALYs	Middle SDI	Rate	2021	169.061
Deaths	Global	Rate	1990	1.8725
Deaths	High SDI	Rate	1990	2.69346
Deaths	High-middle SDI	Rate	1990	1.61074
Deaths	Low SDI	Rate	1990	1.61052
Deaths	Low-middle SDI	Rate	1990	1.05107
Deaths	Middle SDI	Rate	1990	1.83343
Deaths	Global	Rate	1991	1.86831
Deaths	High SDI	Rate	1991	2.71043
Deaths	High-middle SDI	Rate	1991	1.6003
Deaths	Low SDI	Rate	1991	1.60822
Deaths	Low-middle SDI	Rate	1991	1.04893
Deaths	Middle SDI	Rate	1991	1.82557
Deaths	Global	Rate	1992	1.86156
Deaths	High SDI	Rate	1992	2.67448
Deaths	High-middle SDI	Rate	1992	1.62522
Deaths	Low SDI	Rate	1992	1.6091
Deaths	Low-middle SDI	Rate	1992	1.05051
Deaths	Middle SDI	Rate	1992	1.8297
Deaths	Global	Rate	1993	1.85722
Deaths	High SDI	Rate	1993	2.62802
Deaths	High-middle SDI	Rate	1993	1.66601
Deaths	Low SDI	Rate	1993	1.61182
Deaths	Low-middle SDI	Rate	1993	1.05613
Deaths	Middle SDI	Rate	1993	1.82872
Deaths	Global	Rate	1994	1.85448
Deaths	High SDI	Rate	1994	2.63435
Deaths	High-middle SDI	Rate	1994	1.66079
Deaths	Low SDI	Rate	1994	1.61603
Deaths	Low-middle SDI	Rate	1994	1.0639
Deaths	Middle SDI	Rate	1994	1.82324
Deaths	Global	Rate	1995	1.87074
Deaths	High SDI	Rate	1995	2.65897
Deaths	High-middle SDI	Rate	1995	1.69999
Deaths	Low SDI	Rate	1995	1.61684
Deaths	Low-middle SDI	Rate	1995	1.08297
Deaths	Middle SDI	Rate	1995	1.82231
Deaths	Global	Rate	1996	1.86208
Deaths	High SDI	Rate	1996	2.65401
Deaths	High-middle SDI	Rate	1996	1.65255
Deaths	Low SDI	Rate	1996	1.60955
Deaths	Low-middle SDI	Rate	1996	1.0969
Deaths	Middle SDI	Rate	1996	1.82832
Deaths	Global	Rate	1997	1.82296
Deaths	High SDI	Rate	1997	2.6445
Deaths	High-middle SDI	Rate	1997	1.50306
Deaths	Low SDI	Rate	1997	1.60109
Deaths	Low-middle SDI	Rate	1997	1.10849
Deaths	Middle SDI	Rate	1997	1.81043
Deaths	Global	Rate	1998	1.82999
Deaths	High SDI	Rate	1998	2.68042
Deaths	High-middle SDI	Rate	1998	1.46934
Deaths	Low SDI	Rate	1998	1.59901
Deaths	Low-middle SDI	Rate	1998	1.12375
Deaths	Middle SDI	Rate	1998	1.81949
Deaths	Global	Rate	1999	1.87463
Deaths	High SDI	Rate	1999	2.8166
Deaths	High-middle SDI	Rate	1999	1.47667
Deaths	Low SDI	Rate	1999	1.59157
Deaths	Low-middle SDI	Rate	1999	1.13324
Deaths	Middle SDI	Rate	1999	1.8169
Deaths	Global	Rate	2000	1.93689
Deaths	High SDI	Rate	2000	2.9913
Deaths	High-middle SDI	Rate	2000	1.48305
Deaths	Low SDI	Rate	2000	1.58692
Deaths	Low-middle SDI	Rate	2000	1.15123
Deaths	Middle SDI	Rate	2000	1.83474
Deaths	Global	Rate	2001	1.96557
Deaths	High SDI	Rate	2001	3.09894
Deaths	High-middle SDI	Rate	2001	1.46389
Deaths	Low SDI	Rate	2001	1.57714
Deaths	Low-middle SDI	Rate	2001	1.16714
Deaths	Middle SDI	Rate	2001	1.83069
Deaths	Global	Rate	2002	1.98624
Deaths	High SDI	Rate	2002	3.18276
Deaths	High-middle SDI	Rate	2002	1.45695
Deaths	Low SDI	Rate	2002	1.56442
Deaths	Low-middle SDI	Rate	2002	1.18295
Deaths	Middle SDI	Rate	2002	1.82315
Deaths	Global	Rate	2003	2.00762
Deaths	High SDI	Rate	2003	3.23569
Deaths	High-middle SDI	Rate	2003	1.50186
Deaths	Low SDI	Rate	2003	1.55768
Deaths	Low-middle SDI	Rate	2003	1.1918
Deaths	Middle SDI	Rate	2003	1.82007
Deaths	Global	Rate	2004	2.01164
Deaths	High SDI	Rate	2004	3.24907
Deaths	High-middle SDI	Rate	2004	1.51063
Deaths	Low SDI	Rate	2004	1.54921
Deaths	Low-middle SDI	Rate	2004	1.20061
Deaths	Middle SDI	Rate	2004	1.81807
Deaths	Global	Rate	2005	2.03869
Deaths	High SDI	Rate	2005	3.32459
Deaths	High-middle SDI	Rate	2005	1.53326
Deaths	Low SDI	Rate	2005	1.53933
Deaths	Low-middle SDI	Rate	2005	1.20825
Deaths	Middle SDI	Rate	2005	1.82333
Deaths	Global	Rate	2006	2.04142
Deaths	High SDI	Rate	2006	3.33832
Deaths	High-middle SDI	Rate	2006	1.53088
Deaths	Low SDI	Rate	2006	1.5319
Deaths	Low-middle SDI	Rate	2006	1.2172
Deaths	Middle SDI	Rate	2006	1.82609
Deaths	Global	Rate	2007	2.06268
Deaths	High SDI	Rate	2007	3.38542
Deaths	High-middle SDI	Rate	2007	1.55364
Deaths	Low SDI	Rate	2007	1.51735
Deaths	Low-middle SDI	Rate	2007	1.23157
Deaths	Middle SDI	Rate	2007	1.84012
Deaths	Global	Rate	2008	2.09183
Deaths	High SDI	Rate	2008	3.4393
Deaths	High-middle SDI	Rate	2008	1.56673
Deaths	Low SDI	Rate	2008	1.503
Deaths	Low-middle SDI	Rate	2008	1.25021
Deaths	Middle SDI	Rate	2008	1.87901
Deaths	Global	Rate	2009	2.12019
Deaths	High SDI	Rate	2009	3.4742
Deaths	High-middle SDI	Rate	2009	1.60832
Deaths	Low SDI	Rate	2009	1.4929
Deaths	Low-middle SDI	Rate	2009	1.27473
Deaths	Middle SDI	Rate	2009	1.91378
Deaths	Global	Rate	2010	2.14292
Deaths	High SDI	Rate	2010	3.4932
Deaths	High-middle SDI	Rate	2010	1.64235
Deaths	Low SDI	Rate	2010	1.48557
Deaths	Low-middle SDI	Rate	2010	1.29366
Deaths	Middle SDI	Rate	2010	1.94205
Deaths	Global	Rate	2011	2.1578
Deaths	High SDI	Rate	2011	3.51971
Deaths	High-middle SDI	Rate	2011	1.65272
Deaths	Low SDI	Rate	2011	1.48656
Deaths	Low-middle SDI	Rate	2011	1.3045
Deaths	Middle SDI	Rate	2011	1.9563
Deaths	Global	Rate	2012	2.1612
Deaths	High SDI	Rate	2012	3.531
Deaths	High-middle SDI	Rate	2012	1.65272
Deaths	Low SDI	Rate	2012	1.4942
Deaths	Low-middle SDI	Rate	2012	1.30334
Deaths	Middle SDI	Rate	2012	1.95961
Deaths	Global	Rate	2013	2.1771
Deaths	High SDI	Rate	2013	3.5569
Deaths	High-middle SDI	Rate	2013	1.64375
Deaths	Low SDI	Rate	2013	1.51956
Deaths	Low-middle SDI	Rate	2013	1.31932
Deaths	Middle SDI	Rate	2013	1.99523
Deaths	Global	Rate	2014	2.1968
Deaths	High SDI	Rate	2014	3.5935
Deaths	High-middle SDI	Rate	2014	1.66439
Deaths	Low SDI	Rate	2014	1.53772
Deaths	Low-middle SDI	Rate	2014	1.33831
Deaths	Middle SDI	Rate	2014	2.0143
Deaths	Global	Rate	2015	2.22312
Deaths	High SDI	Rate	2015	3.65134
Deaths	High-middle SDI	Rate	2015	1.68393
Deaths	Low SDI	Rate	2015	1.54495
Deaths	Low-middle SDI	Rate	2015	1.35709
Deaths	Middle SDI	Rate	2015	2.0347
Deaths	Global	Rate	2016	2.23753
Deaths	High SDI	Rate	2016	3.70763
Deaths	High-middle SDI	Rate	2016	1.66718
Deaths	Low SDI	Rate	2016	1.55073
Deaths	Low-middle SDI	Rate	2016	1.36576
Deaths	Middle SDI	Rate	2016	2.05272
Deaths	Global	Rate	2017	2.24025
Deaths	High SDI	Rate	2017	3.73699
Deaths	High-middle SDI	Rate	2017	1.66703
Deaths	Low SDI	Rate	2017	1.5536
Deaths	Low-middle SDI	Rate	2017	1.36394
Deaths	Middle SDI	Rate	2017	2.0402
Deaths	Global	Rate	2018	2.23846
Deaths	High SDI	Rate	2018	3.76041
Deaths	High-middle SDI	Rate	2018	1.66096
Deaths	Low SDI	Rate	2018	1.54702
Deaths	Low-middle SDI	Rate	2018	1.36017
Deaths	Middle SDI	Rate	2018	2.02682
Deaths	Global	Rate	2019	2.2401
Deaths	High SDI	Rate	2019	3.80432
Deaths	High-middle SDI	Rate	2019	1.65187
Deaths	Low SDI	Rate	2019	1.54275
Deaths	Low-middle SDI	Rate	2019	1.35524
Deaths	Middle SDI	Rate	2019	2.0221
Deaths	Global	Rate	2020	2.19293
Deaths	High SDI	Rate	2020	3.71821
Deaths	High-middle SDI	Rate	2020	1.60348
Deaths	Low SDI	Rate	2020	1.54068
Deaths	Low-middle SDI	Rate	2020	1.33178
Deaths	Middle SDI	Rate	2020	1.9808
Deaths	Global	Rate	2021	2.17137
Deaths	High SDI	Rate	2021	3.70047
Deaths	High-middle SDI	Rate	2021	1.5793
Deaths	Low SDI	Rate	2021	1.53116
Deaths	Low-middle SDI	Rate	2021	1.31121
Deaths	Middle SDI	Rate	2021	1.96191
Incidence	Global	Rate	1990	1002.59
Incidence	High SDI	Rate	1990	658.234
Incidence	High-middle SDI	Rate	1990	1079.48
Incidence	Low SDI	Rate	1990	913.284
Incidence	Low-middle SDI	Rate	1990	932.868
Incidence	Middle SDI	Rate	1990	1254.56
Incidence	Global	Rate	1991	999.376
Incidence	High SDI	Rate	1991	655.805
Incidence	High-middle SDI	Rate	1991	1079.39
Incidence	Low SDI	Rate	1991	913.404
Incidence	Low-middle SDI	Rate	1991	928.085
Incidence	Middle SDI	Rate	1991	1246.24
Incidence	Global	Rate	1992	997.638
Incidence	High SDI	Rate	1992	654.461
Incidence	High-middle SDI	Rate	1992	1080.8
Incidence	Low SDI	Rate	1992	914.851
Incidence	Low-middle SDI	Rate	1992	924.92
Incidence	Middle SDI	Rate	1992	1240.22
Incidence	Global	Rate	1993	997.261
Incidence	High SDI	Rate	1993	654.119
Incidence	High-middle SDI	Rate	1993	1083.56
Incidence	Low SDI	Rate	1993	917.339
Incidence	Low-middle SDI	Rate	1993	923.132
Incidence	Middle SDI	Rate	1993	1236.22
Incidence	Global	Rate	1994	998.096
Incidence	High SDI	Rate	1994	654.636
Incidence	High-middle SDI	Rate	1994	1087.6
Incidence	Low SDI	Rate	1994	921.407
Incidence	Low-middle SDI	Rate	1994	922.561
Incidence	Middle SDI	Rate	1994	1233.67
Incidence	Global	Rate	1995	999.556
Incidence	High SDI	Rate	1995	655.818
Incidence	High-middle SDI	Rate	1995	1092.1
Incidence	Low SDI	Rate	1995	926.277
Incidence	Low-middle SDI	Rate	1995	922.945
Incidence	Middle SDI	Rate	1995	1231.86
Incidence	Global	Rate	1996	1010.79
Incidence	High SDI	Rate	1996	671.042
Incidence	High-middle SDI	Rate	1996	1105.4
Incidence	Low SDI	Rate	1996	936.933
Incidence	Low-middle SDI	Rate	1996	929.712
Incidence	Middle SDI	Rate	1996	1240.47
Incidence	Global	Rate	1997	1035
Incidence	High SDI	Rate	1997	705.222
Incidence	High-middle SDI	Rate	1997	1130.32
Incidence	Low SDI	Rate	1997	955.616
Incidence	Low-middle SDI	Rate	1997	944.773
Incidence	Middle SDI	Rate	1997	1263.09
Incidence	Global	Rate	1998	1063.29
Incidence	High SDI	Rate	1998	745.644
Incidence	High-middle SDI	Rate	1998	1158.68
Incidence	Low SDI	Rate	1998	976.525
Incidence	Low-middle SDI	Rate	1998	962.539
Incidence	Middle SDI	Rate	1998	1290.28
Incidence	Global	Rate	1999	1086.75
Incidence	High SDI	Rate	1999	779.642
Incidence	High-middle SDI	Rate	1999	1182.39
Incidence	Low SDI	Rate	1999	993.657
Incidence	Low-middle SDI	Rate	1999	977.307
Incidence	Middle SDI	Rate	1999	1312.51
Incidence	Global	Rate	2000	1096.31
Incidence	High SDI	Rate	2000	794.452
Incidence	High-middle SDI	Rate	2000	1192.9
Incidence	Low SDI	Rate	2000	1000.68
Incidence	Low-middle SDI	Rate	2000	983.377
Incidence	Middle SDI	Rate	2000	1320.24
Incidence	Global	Rate	2001	1086.64
Incidence	High SDI	Rate	2001	785.922
Incidence	High-middle SDI	Rate	2001	1185.38
Incidence	Low SDI	Rate	2001	993.001
Incidence	Low-middle SDI	Rate	2001	975.278
Incidence	Middle SDI	Rate	2001	1306.28
Incidence	Global	Rate	2002	1063.67
Incidence	High SDI	Rate	2002	764.214
Incidence	High-middle SDI	Rate	2002	1165.35
Incidence	Low SDI	Rate	2002	974.408
Incidence	Low-middle SDI	Rate	2002	955.679
Incidence	Middle SDI	Rate	2002	1276.46
Incidence	Global	Rate	2003	1035.8
Incidence	High SDI	Rate	2003	738.158
Incidence	High-middle SDI	Rate	2003	1140.71
Incidence	Low SDI	Rate	2003	951.196
Incidence	Low-middle SDI	Rate	2003	931.175
Incidence	Middle SDI	Rate	2003	1241.05
Incidence	Global	Rate	2004	1011.29
Incidence	High SDI	Rate	2004	716.397
Incidence	High-middle SDI	Rate	2004	1119.35
Incidence	Low SDI	Rate	2004	929.563
Incidence	Low-middle SDI	Rate	2004	908.416
Incidence	Middle SDI	Rate	2004	1210.08
Incidence	Global	Rate	2005	998.309
Incidence	High SDI	Rate	2005	707.764
Incidence	High-middle SDI	Rate	2005	1108.95
Incidence	Low SDI	Rate	2005	915.629
Incidence	Low-middle SDI	Rate	2005	894.03
Incidence	Middle SDI	Rate	2005	1193.38
Incidence	Global	Rate	2006	996.614
Incidence	High SDI	Rate	2006	710.115
Incidence	High-middle SDI	Rate	2006	1111.68
Incidence	Low SDI	Rate	2006	908.384
Incidence	Low-middle SDI	Rate	2006	886.836
Incidence	Middle SDI	Rate	2006	1191.15
Incidence	Global	Rate	2007	998.554
Incidence	High SDI	Rate	2007	714.493
Incidence	High-middle SDI	Rate	2007	1120.9
Incidence	Low SDI	Rate	2007	902.36
Incidence	Low-middle SDI	Rate	2007	880.843
Incidence	Middle SDI	Rate	2007	1194.37
Incidence	Global	Rate	2008	1001.78
Incidence	High SDI	Rate	2008	719.547
Incidence	High-middle SDI	Rate	2008	1132.47
Incidence	Low SDI	Rate	2008	896.837
Incidence	Low-middle SDI	Rate	2008	875.419
Incidence	Middle SDI	Rate	2008	1199.43
Incidence	Global	Rate	2009	1003.95
Incidence	High SDI	Rate	2009	724.055
Incidence	High-middle SDI	Rate	2009	1142.22
Incidence	Low SDI	Rate	2009	891.116
Incidence	Low-middle SDI	Rate	2009	869.954
Incidence	Middle SDI	Rate	2009	1202.79
Incidence	Global	Rate	2010	1002.47
Incidence	High SDI	Rate	2010	726.654
Incidence	High-middle SDI	Rate	2010	1145.38
Incidence	Low SDI	Rate	2010	884.301
Incidence	Low-middle SDI	Rate	2010	863.847
Incidence	Middle SDI	Rate	2010	1200.85
Incidence	Global	Rate	2011	995.073
Incidence	High SDI	Rate	2011	725.413
Incidence	High-middle SDI	Rate	2011	1140.38
Incidence	Low SDI	Rate	2011	872.795
Incidence	Low-middle SDI	Rate	2011	854.165
Incidence	Middle SDI	Rate	2011	1191.31
Incidence	Global	Rate	2012	983.098
Incidence	High SDI	Rate	2012	720.731
Incidence	High-middle SDI	Rate	2012	1130.33
Incidence	Low SDI	Rate	2012	856.528
Incidence	Low-middle SDI	Rate	2012	840.652
Incidence	Middle SDI	Rate	2012	1176.53
Incidence	Global	Rate	2013	970.01
Incidence	High SDI	Rate	2013	714.535
Incidence	High-middle SDI	Rate	2013	1118.67
Incidence	Low SDI	Rate	2013	839.717
Incidence	Low-middle SDI	Rate	2013	826.766
Incidence	Middle SDI	Rate	2013	1160.5
Incidence	Global	Rate	2014	959.199
Incidence	High SDI	Rate	2014	708.709
Incidence	High-middle SDI	Rate	2014	1108.93
Incidence	Low SDI	Rate	2014	826.594
Incidence	Low-middle SDI	Rate	2014	815.994
Incidence	Middle SDI	Rate	2014	1147.13
Incidence	Global	Rate	2015	953.954
Incidence	High SDI	Rate	2015	705.171
Incidence	High-middle SDI	Rate	2015	1104.59
Incidence	Low SDI	Rate	2015	821.339
Incidence	Low-middle SDI	Rate	2015	811.649
Incidence	Middle SDI	Rate	2015	1140.17
Incidence	Global	Rate	2016	957.119
Incidence	High SDI	Rate	2016	705.155
Incidence	High-middle SDI	Rate	2016	1110.2
Incidence	Low SDI	Rate	2016	824.751
Incidence	Low-middle SDI	Rate	2016	815.357
Incidence	Middle SDI	Rate	2016	1143.47
Incidence	Global	Rate	2017	965.694
Incidence	High SDI	Rate	2017	707.373
Incidence	High-middle SDI	Rate	2017	1122.68
Incidence	Low SDI	Rate	2017	832.453
Incidence	Low-middle SDI	Rate	2017	823.838
Incidence	Middle SDI	Rate	2017	1153.72
Incidence	Global	Rate	2018	974.74
Incidence	High SDI	Rate	2018	710.112
Incidence	High-middle SDI	Rate	2018	1135.23
Incidence	Low SDI	Rate	2018	840.772
Incidence	Low-middle SDI	Rate	2018	833.021
Incidence	Middle SDI	Rate	2018	1164.31
Incidence	Global	Rate	2019	979.244
Incidence	High SDI	Rate	2019	711.651
Incidence	High-middle SDI	Rate	2019	1141.19
Incidence	Low SDI	Rate	2019	846.093
Incidence	Low-middle SDI	Rate	2019	838.736
Incidence	Middle SDI	Rate	2019	1168.65
Incidence	Global	Rate	2020	956.759
Incidence	High SDI	Rate	2020	704.339
Incidence	High-middle SDI	Rate	2020	1094.61
Incidence	Low SDI	Rate	2020	846.6
Incidence	Low-middle SDI	Rate	2020	837.33
Incidence	Middle SDI	Rate	2020	1131.25
Incidence	Global	Rate	2021	957.58
Incidence	High SDI	Rate	2021	706.464
Incidence	High-middle SDI	Rate	2021	1100.7
Incidence	Low SDI	Rate	2021	841.673
Incidence	Low-middle SDI	Rate	2021	836.192
Incidence	Middle SDI	Rate	2021	1132.75
Prevalence	Global	Rate	1990	5875.42
Prevalence	High SDI	Rate	1990	4266.04
Prevalence	High-middle SDI	Rate	1990	6565.33
Prevalence	Low SDI	Rate	1990	4810.79
Prevalence	Low-middle SDI	Rate	1990	5041.99
Prevalence	Middle SDI	Rate	1990	7300.14
Prevalence	Global	Rate	1991	5859.88
Prevalence	High SDI	Rate	1991	4248.91
Prevalence	High-middle SDI	Rate	1991	6574.38
Prevalence	Low SDI	Rate	1991	4806.04
Prevalence	Low-middle SDI	Rate	1991	5016.12
Prevalence	Middle SDI	Rate	1991	7259.9
Prevalence	Global	Rate	1992	5852.9
Prevalence	High SDI	Rate	1992	4238.68
Prevalence	High-middle SDI	Rate	1992	6591.66
Prevalence	Low SDI	Rate	1992	4809.08
Prevalence	Low-middle SDI	Rate	1992	5000.51
Prevalence	Middle SDI	Rate	1992	7231.79
Prevalence	Global	Rate	1993	5854.01
Prevalence	High SDI	Rate	1993	4235.48
Prevalence	High-middle SDI	Rate	1993	6616.57
Prevalence	Low SDI	Rate	1993	4818.62
Prevalence	Low-middle SDI	Rate	1993	4993.38
Prevalence	Middle SDI	Rate	1993	7214.75
Prevalence	Global	Rate	1994	5862.45
Prevalence	High SDI	Rate	1994	4239.07
Prevalence	High-middle SDI	Rate	1994	6649.56
Prevalence	Low SDI	Rate	1994	4836.07
Prevalence	Low-middle SDI	Rate	1994	4993.34
Prevalence	Middle SDI	Rate	1994	7205.61
Prevalence	Global	Rate	1995	5874.66
Prevalence	High SDI	Rate	1995	4248.71
Prevalence	High-middle SDI	Rate	1995	6685.63
Prevalence	Low SDI	Rate	1995	4857.73
Prevalence	Low-middle SDI	Rate	1995	4998.51
Prevalence	Middle SDI	Rate	1995	7199.87
Prevalence	Global	Rate	1996	5969.44
Prevalence	High SDI	Rate	1996	4383.19
Prevalence	High-middle SDI	Rate	1996	6800.22
Prevalence	Low SDI	Rate	1996	4918.5
Prevalence	Low-middle SDI	Rate	1996	5048.3
Prevalence	Middle SDI	Rate	1996	7284.18
Prevalence	Global	Rate	1997	6174.19
Prevalence	High SDI	Rate	1997	4685.58
Prevalence	High-middle SDI	Rate	1997	7019.39
Prevalence	Low SDI	Rate	1997	5032.55
Prevalence	Low-middle SDI	Rate	1997	5156.97
Prevalence	Middle SDI	Rate	1997	7489.83
Prevalence	Global	Rate	1998	6413.49
Prevalence	High SDI	Rate	1998	5043.14
Prevalence	High-middle SDI	Rate	1998	7271
Prevalence	Low SDI	Rate	1998	5162.07
Prevalence	Low-middle SDI	Rate	1998	5284.59
Prevalence	Middle SDI	Rate	1998	7733.98
Prevalence	Global	Rate	1999	6611.73
Prevalence	High SDI	Rate	1999	5343.64
Prevalence	High-middle SDI	Rate	1999	7482.92
Prevalence	Low SDI	Rate	1999	5268.66
Prevalence	Low-middle SDI	Rate	1999	5390.7
Prevalence	Middle SDI	Rate	1999	7933.07
Prevalence	Global	Rate	2000	6692.06
Prevalence	High SDI	Rate	2000	5473.41
Prevalence	High-middle SDI	Rate	2000	7578.31
Prevalence	Low SDI	Rate	2000	5312.64
Prevalence	Low-middle SDI	Rate	2000	5434.71
Prevalence	Middle SDI	Rate	2000	8003.55
Prevalence	Global	Rate	2001	6613.79
Prevalence	High SDI	Rate	2001	5391.54
Prevalence	High-middle SDI	Rate	2001	7515.14
Prevalence	Low SDI	Rate	2001	5266.37
Prevalence	Low-middle SDI	Rate	2001	5383.77
Prevalence	Middle SDI	Rate	2001	7893.47
Prevalence	Global	Rate	2002	6429.79
Prevalence	High SDI	Rate	2002	5186.25
Prevalence	High-middle SDI	Rate	2002	7343.71
Prevalence	Low SDI	Rate	2002	5154.37
Prevalence	Low-middle SDI	Rate	2002	5260.48
Prevalence	Middle SDI	Rate	2002	7659.17
Prevalence	Global	Rate	2003	6208.48
Prevalence	High SDI	Rate	2003	4939.37
Prevalence	High-middle SDI	Rate	2003	7133.26
Prevalence	Low SDI	Rate	2003	5015.81
Prevalence	Low-middle SDI	Rate	2003	5107.82
Prevalence	Middle SDI	Rate	2003	7383.23
Prevalence	Global	Rate	2004	6017.13
Prevalence	High SDI	Rate	2004	4731.98
Prevalence	High-middle SDI	Rate	2004	6953.24
Prevalence	Low SDI	Rate	2004	4889.38
Prevalence	Low-middle SDI	Rate	2004	4969.02
Prevalence	Middle SDI	Rate	2004	7145.53
Prevalence	Global	Rate	2005	5922.24
Prevalence	High SDI	Rate	2005	4646.12
Prevalence	High-middle SDI	Rate	2005	6872.01
Prevalence	Low SDI	Rate	2005	4813.47
Prevalence	Low-middle SDI	Rate	2005	4887.16
Prevalence	Middle SDI	Rate	2005	7024.93
Prevalence	Global	Rate	2006	5927.47
Prevalence	High SDI	Rate	2006	4661.15
Prevalence	High-middle SDI	Rate	2006	6918.19
Prevalence	Low SDI	Rate	2006	4781.51
Prevalence	Low-middle SDI	Rate	2006	4854.27
Prevalence	Middle SDI	Rate	2006	7033.45
Prevalence	Global	Rate	2007	5972.5
Prevalence	High SDI	Rate	2007	4694.08
Prevalence	High-middle SDI	Rate	2007	7038.15
Prevalence	Low SDI	Rate	2007	4758.16
Prevalence	Low-middle SDI	Rate	2007	4830.28
Prevalence	Middle SDI	Rate	2007	7101.87
Prevalence	Global	Rate	2008	6031.1
Prevalence	High SDI	Rate	2008	4733.4
Prevalence	High-middle SDI	Rate	2008	7184.32
Prevalence	Low SDI	Rate	2008	4738.28
Prevalence	Low-middle SDI	Rate	2008	4809.91
Prevalence	Middle SDI	Rate	2008	7190.2
Prevalence	Global	Rate	2009	6077.01
Prevalence	High SDI	Rate	2009	4768.62
Prevalence	High-middle SDI	Rate	2009	7308.26
Prevalence	Low SDI	Rate	2009	4716.82
Prevalence	Low-middle SDI	Rate	2009	4788.13
Prevalence	Middle SDI	Rate	2009	7258.34
Prevalence	Global	Rate	2010	6082.75
Prevalence	High SDI	Rate	2010	4787.67
Prevalence	High-middle SDI	Rate	2010	7357.95
Prevalence	Low SDI	Rate	2010	4687.82
Prevalence	Low-middle SDI	Rate	2010	4760.07
Prevalence	Middle SDI	Rate	2010	7266.51
Prevalence	Global	Rate	2011	6031.06
Prevalence	High SDI	Rate	2011	4773.54
Prevalence	High-middle SDI	Rate	2011	7318.91
Prevalence	Low SDI	Rate	2011	4629.02
Prevalence	Low-middle SDI	Rate	2011	4705.25
Prevalence	Middle SDI	Rate	2011	7197.44
Prevalence	Global	Rate	2012	5940.1
Prevalence	High SDI	Rate	2012	4730.23
Prevalence	High-middle SDI	Rate	2012	7229.86
Prevalence	Low SDI	Rate	2012	4539.56
Prevalence	Low-middle SDI	Rate	2012	4622.08
Prevalence	Middle SDI	Rate	2012	7081.62
Prevalence	Global	Rate	2013	5838.04
Prevalence	High SDI	Rate	2013	4673.86
Prevalence	High-middle SDI	Rate	2013	7124.53
Prevalence	Low SDI	Rate	2013	4444.85
Prevalence	Low-middle SDI	Rate	2013	4534.09
Prevalence	Middle SDI	Rate	2013	6953.48
Prevalence	Global	Rate	2014	5752.14
Prevalence	High SDI	Rate	2014	4620.5
Prevalence	High-middle SDI	Rate	2014	7036.42
Prevalence	Low SDI	Rate	2014	4370.49
Prevalence	Low-middle SDI	Rate	2014	4464.88
Prevalence	Middle SDI	Rate	2014	6845.65
Prevalence	Global	Rate	2015	5709.31
Prevalence	High SDI	Rate	2015	4586.42
Prevalence	High-middle SDI	Rate	2015	6998.95
Prevalence	Low SDI	Rate	2015	4341.8
Prevalence	Low-middle SDI	Rate	2015	4437.26
Prevalence	Middle SDI	Rate	2015	6790.25
Prevalence	Global	Rate	2016	5736.29
Prevalence	High SDI	Rate	2016	4582.33
Prevalence	High-middle SDI	Rate	2016	7055.88
Prevalence	Low SDI	Rate	2016	4367.88
Prevalence	Low-middle SDI	Rate	2016	4467.04
Prevalence	Middle SDI	Rate	2016	6823.81
Prevalence	Global	Rate	2017	5810.81
Prevalence	High SDI	Rate	2017	4598.05
Prevalence	High-middle SDI	Rate	2017	7180.49
Prevalence	Low SDI	Rate	2017	4424.44
Prevalence	Low-middle SDI	Rate	2017	4533.36
Prevalence	Middle SDI	Rate	2017	6920.04
Prevalence	Global	Rate	2018	5888.36
Prevalence	High SDI	Rate	2018	4618.51
Prevalence	High-middle SDI	Rate	2018	7305.62
Prevalence	Low SDI	Rate	2018	4486.11
Prevalence	Low-middle SDI	Rate	2018	4603.85
Prevalence	Middle SDI	Rate	2018	7018.27
Prevalence	Global	Rate	2019	5924.23
Prevalence	High SDI	Rate	2019	4628.86
Prevalence	High-middle SDI	Rate	2019	7364.59
Prevalence	Low SDI	Rate	2019	4527.76
Prevalence	Low-middle SDI	Rate	2019	4645.85
Prevalence	Middle SDI	Rate	2019	7058.07
Prevalence	Global	Rate	2020	5693.26
Prevalence	High SDI	Rate	2020	4548.35
Prevalence	High-middle SDI	Rate	2020	6858.8
Prevalence	Low SDI	Rate	2020	4545.39
Prevalence	Low-middle SDI	Rate	2020	4638.49
Prevalence	Middle SDI	Rate	2020	6696.09
Prevalence	Global	Rate	2021	5690.89
Prevalence	High SDI	Rate	2021	4556.39
Prevalence	High-middle SDI	Rate	2021	6878.55
Prevalence	Low SDI	Rate	2021	4525.72
Prevalence	Low-middle SDI	Rate	2021	4638.11
Prevalence	Middle SDI	Rate	2021	6695.15

## Sheet: Fig2 rawdata
measure_name	location_name	metric_name	year	val
Incidence	China	Rate	2021	1460
Incidence	Taiwan (Province of China)	Rate	2021	1162.47
Incidence	Malaysia	Rate	2021	1577.1
Incidence	Fiji	Rate	2021	1148.34
Incidence	Myanmar	Rate	2021	1144.82
Incidence	Cambodia	Rate	2021	1284.87
Incidence	Marshall Islands	Rate	2021	1263.61
Incidence	Sri Lanka	Rate	2021	1015.6
Incidence	Tonga	Rate	2021	1181.79
Incidence	Lao People's Democratic Republic	Rate	2021	1043.54
Incidence	Mongolia	Rate	2021	719.281
Incidence	Timor-Leste	Rate	2021	1089.18
Incidence	Democratic People's Republic of Korea	Rate	2021	1278.92
Incidence	Papua New Guinea	Rate	2021	1368.76
Incidence	Bulgaria	Rate	2021	662.307
Incidence	Armenia	Rate	2021	616.361
Incidence	Maldives	Rate	2021	961.058
Incidence	Turkmenistan	Rate	2021	604.348
Incidence	Solomon Islands	Rate	2021	1132.26
Incidence	Georgia	Rate	2021	615.66
Incidence	Philippines	Rate	2021	1923.94
Incidence	Kiribati	Rate	2021	1464.68
Incidence	Indonesia	Rate	2021	1226.61
Incidence	Thailand	Rate	2021	1161.88
Incidence	Vanuatu	Rate	2021	1682.48
Incidence	Kyrgyzstan	Rate	2021	621.464
Incidence	Czechia	Rate	2021	665.837
Incidence	Viet Nam	Rate	2021	1237.34
Incidence	Micronesia (Federated States of)	Rate	2021	1291.14
Incidence	Bosnia and Herzegovina	Rate	2021	693.569
Incidence	Tajikistan	Rate	2021	694.01
Incidence	Slovakia	Rate	2021	648.33
Incidence	Samoa	Rate	2021	1048.26
Incidence	North Macedonia	Rate	2021	657.859
Incidence	Croatia	Rate	2021	646.849
Incidence	Poland	Rate	2021	804.935
Incidence	Uzbekistan	Rate	2021	700.282
Incidence	Azerbaijan	Rate	2021	637.459
Incidence	Hungary	Rate	2021	690.653
Incidence	Republic of Moldova	Rate	2021	815.4
Incidence	Kazakhstan	Rate	2021	692.135
Incidence	Estonia	Rate	2021	716.975
Incidence	Serbia	Rate	2021	678.638
Incidence	Albania	Rate	2021	709.545
Incidence	Ukraine	Rate	2021	1326.53
Incidence	Lithuania	Rate	2021	723.395
Incidence	Romania	Rate	2021	657.817
Incidence	Montenegro	Rate	2021	658.238
Incidence	Japan	Rate	2021	357.861
Incidence	New Zealand	Rate	2021	585.768
Incidence	Singapore	Rate	2021	288.577
Incidence	Cyprus	Rate	2021	429.208
Incidence	Slovenia	Rate	2021	638.665
Incidence	Finland	Rate	2021	409.494
Incidence	Latvia	Rate	2021	750.948
Incidence	Australia	Rate	2021	471.495
Incidence	Russian Federation	Rate	2021	882.494
Incidence	Belarus	Rate	2021	765.314
Incidence	Germany	Rate	2021	376.754
Incidence	Italy	Rate	2021	632.854
Incidence	Denmark	Rate	2021	225.053
Incidence	Sweden	Rate	2021	513.413
Incidence	Andorra	Rate	2021	395.532
Incidence	Belgium	Rate	2021	432.669
Incidence	Brunei Darussalam	Rate	2021	350.099
Incidence	Israel	Rate	2021	458.06
Incidence	Greece	Rate	2021	412.28
Incidence	Republic of Korea	Rate	2021	295.723
Incidence	Ireland	Rate	2021	425.632
Incidence	Malta	Rate	2021	410.23
Incidence	Iceland	Rate	2021	405.658
Incidence	Argentina	Rate	2021	525.001
Incidence	Portugal	Rate	2021	439.348
Incidence	Austria	Rate	2021	422.144
Incidence	Canada	Rate	2021	648.048
Incidence	France	Rate	2021	436.629
Incidence	Norway	Rate	2021	1066.88
Incidence	United States of America	Rate	2021	854.906
Incidence	Luxembourg	Rate	2021	419.252
Incidence	Spain	Rate	2021	170.964
Incidence	United Kingdom	Rate	2021	1088.83
Incidence	Uruguay	Rate	2021	562.965
Incidence	Netherlands	Rate	2021	461.525
Incidence	Switzerland	Rate	2021	401.452
Incidence	Bahamas	Rate	2021	1314.77
Incidence	Chile	Rate	2021	528.719
Incidence	Belize	Rate	2021	972.004
Incidence	Antigua and Barbuda	Rate	2021	1268.75
Incidence	Barbados	Rate	2021	1501.1
Incidence	Cuba	Rate	2021	1271.23
Incidence	Dominican Republic	Rate	2021	1292.27
Incidence	Guyana	Rate	2021	1577.16
Incidence	Suriname	Rate	2021	1246.01
Incidence	Dominica	Rate	2021	1296.4
Incidence	Jamaica	Rate	2021	1392.8
Incidence	Peru	Rate	2021	767.579
Incidence	Grenada	Rate	2021	1333.14
Incidence	Colombia	Rate	2021	819.384
Incidence	Saint Vincent and the Grenadines	Rate	2021	1431.65
Incidence	Ecuador	Rate	2021	805.613
Incidence	Haiti	Rate	2021	1867.63
Incidence	Mexico	Rate	2021	1129.45
Incidence	El Salvador	Rate	2021	871.572
Incidence	Trinidad and Tobago	Rate	2021	1408.9
Incidence	Saint Lucia	Rate	2021	1048.67
Incidence	Bahrain	Rate	2021	748.548
Incidence	Bolivia (Plurinational State of)	Rate	2021	823.495
Incidence	Honduras	Rate	2021	920.527
Incidence	Costa Rica	Rate	2021	806.272
Incidence	Paraguay	Rate	2021	833.744
Incidence	Palestine	Rate	2021	696.007
Incidence	Egypt	Rate	2021	677.028
Incidence	Nicaragua	Rate	2021	896.822
Incidence	Guatemala	Rate	2021	895.034
Incidence	Venezuela (Bolivarian Republic of)	Rate	2021	812.915
Incidence	Yemen	Rate	2021	1083.44
Incidence	Iraq	Rate	2021	843.39
Incidence	Panama	Rate	2021	782.694
Incidence	Brazil	Rate	2021	960.986
Incidence	Bangladesh	Rate	2021	692.921
Incidence	Iran (Islamic Republic of)	Rate	2021	847.035
Incidence	Kuwait	Rate	2021	650.889
Incidence	Oman	Rate	2021	651.169
Incidence	India	Rate	2021	745.31
Incidence	Saudi Arabia	Rate	2021	803.719
Incidence	Qatar	Rate	2021	573.861
Incidence	Algeria	Rate	2021	740.755
Incidence	Libya	Rate	2021	922.15
Incidence	Tunisia	Rate	2021	762.112
Incidence	Jordan	Rate	2021	703.653
Incidence	Lebanon	Rate	2021	664.067
Incidence	Morocco	Rate	2021	950.294
Incidence	United Arab Emirates	Rate	2021	570.273
Incidence	Syrian Arab Republic	Rate	2021	909.777
Incidence	Burundi	Rate	2021	718.476
Incidence	Pakistan	Rate	2021	872.099
Incidence	Turkey	Rate	2021	778.728
Incidence	Afghanistan	Rate	2021	999.472
Incidence	Angola	Rate	2021	781.294
Incidence	Gabon	Rate	2021	855.112
Incidence	Bhutan	Rate	2021	601.934
Incidence	Congo	Rate	2021	698.586
Incidence	Central African Republic	Rate	2021	837.848
Incidence	Equatorial Guinea	Rate	2021	748.221
Incidence	Nepal	Rate	2021	611.194
Incidence	Mauritius	Rate	2021	1023.81
Incidence	Djibouti	Rate	2021	1281.53
Incidence	Malawi	Rate	2021	774.735
Incidence	Democratic Republic of the Congo	Rate	2021	756.483
Incidence	Ethiopia	Rate	2021	936.677
Incidence	Uganda	Rate	2021	704.273
Incidence	Madagascar	Rate	2021	790.812
Incidence	Mozambique	Rate	2021	962.209
Incidence	Comoros	Rate	2021	727.549
Incidence	Eritrea	Rate	2021	766.259
Incidence	Seychelles	Rate	2021	1003.73
Incidence	Kenya	Rate	2021	769.97
Incidence	United Republic of Tanzania	Rate	2021	769
Incidence	Lesotho	Rate	2021	928.585
Incidence	Zambia	Rate	2021	716.313
Incidence	Rwanda	Rate	2021	670.655
Incidence	South Africa	Rate	2021	1059.3
Incidence	Burkina Faso	Rate	2021	779.252
Incidence	Somalia	Rate	2021	1612
Incidence	Botswana	Rate	2021	865.343
Incidence	Zimbabwe	Rate	2021	893.794
Incidence	Cabo Verde	Rate	2021	649.757
Incidence	Sierra Leone	Rate	2021	778.203
Incidence	Gambia	Rate	2021	1023.3
Incidence	Namibia	Rate	2021	925.311
Incidence	Benin	Rate	2021	753.755
Incidence	Guinea	Rate	2021	921.545
Incidence	C么te d'Ivoire	Rate	2021	728.52
Incidence	Cameroon	Rate	2021	704.395
Incidence	Eswatini	Rate	2021	927.084
Incidence	Liberia	Rate	2021	694.409
Incidence	Sao Tome and Principe	Rate	2021	735.14
Incidence	Ghana	Rate	2021	922.095
Incidence	Chad	Rate	2021	794.628
Incidence	Mauritania	Rate	2021	1484.31
Incidence	Guinea-Bissau	Rate	2021	1365.92
Incidence	Nigeria	Rate	2021	798.085
Incidence	Senegal	Rate	2021	958.496
Incidence	Mali	Rate	2021	716.242
Incidence	Cook Islands	Rate	2021	1062.5
Incidence	Niger	Rate	2021	927.268
Incidence	Guam	Rate	2021	1011.39
Incidence	Togo	Rate	2021	784.035
Incidence	Bermuda	Rate	2021	1009.49
Incidence	Niue	Rate	2021	1143.8
Incidence	Greenland	Rate	2021	626.819
Incidence	Nauru	Rate	2021	1145.56
Incidence	American Samoa	Rate	2021	1187.03
Incidence	Palau	Rate	2021	1052.15
Incidence	Saint Kitts and Nevis	Rate	2021	1182.33
Incidence	Northern Mariana Islands	Rate	2021	1004.66
Incidence	Monaco	Rate	2021	396.535
Incidence	Tokelau	Rate	2021	1170.65
Incidence	United States Virgin Islands	Rate	2021	1007.3
Incidence	South Sudan	Rate	2021	953.976
Incidence	Puerto Rico	Rate	2021	1146.24
Incidence	San Marino	Rate	2021	423.738
Incidence	Tuvalu	Rate	2021	1227.66
Incidence	Sudan	Rate	2021	1271.1
Prevalence	Lao People's Democratic Republic	Rate	2021	7489.63
Prevalence	Solomon Islands	Rate	2021	8147.12
Prevalence	Cambodia	Rate	2021	8584.6
Prevalence	Indonesia	Rate	2021	7010.25
Prevalence	Samoa	Rate	2021	7855.71
Prevalence	Micronesia (Federated States of)	Rate	2021	9237.53
Prevalence	Papua New Guinea	Rate	2021	8925.45
Prevalence	Taiwan (Province of China)	Rate	2021	9470.14
Prevalence	Democratic People's Republic of Korea	Rate	2021	9872.18
Prevalence	Turkmenistan	Rate	2021	3732.49
Prevalence	China	Rate	2021	9257.36
Prevalence	Marshall Islands	Rate	2021	9102.76
Prevalence	Kiribati	Rate	2021	10510.9
Prevalence	Tajikistan	Rate	2021	4135.23
Prevalence	Fiji	Rate	2021	8441.45
Prevalence	Mongolia	Rate	2021	4286.37
Prevalence	Kyrgyzstan	Rate	2021	3863.74
Prevalence	Viet Nam	Rate	2021	8225.18
Prevalence	Kazakhstan	Rate	2021	4378.86
Prevalence	Georgia	Rate	2021	3828.67
Prevalence	Thailand	Rate	2021	8071.84
Prevalence	Timor-Leste	Rate	2021	7537.94
Prevalence	Azerbaijan	Rate	2021	3894.5
Prevalence	Sri Lanka	Rate	2021	7278.17
Prevalence	Armenia	Rate	2021	3836.79
Prevalence	Philippines	Rate	2021	10157.5
Prevalence	Myanmar	Rate	2021	7971.85
Prevalence	Maldives	Rate	2021	7031.86
Prevalence	Tonga	Rate	2021	8417.87
Prevalence	Bosnia and Herzegovina	Rate	2021	4122.36
Prevalence	Malaysia	Rate	2021	9727.42
Prevalence	Vanuatu	Rate	2021	10567.2
Prevalence	Albania	Rate	2021	4245.01
Prevalence	Uzbekistan	Rate	2021	4167.34
Prevalence	Lithuania	Rate	2021	4279.65
Prevalence	Latvia	Rate	2021	4403.92
Prevalence	Estonia	Rate	2021	4238.38
Prevalence	Belarus	Rate	2021	4429.61
Prevalence	Slovenia	Rate	2021	3846.33
Prevalence	Slovakia	Rate	2021	3944.52
Prevalence	Romania	Rate	2021	3969.08
Prevalence	Serbia	Rate	2021	4043.55
Prevalence	Andorra	Rate	2021	3489.73
Prevalence	Austria	Rate	2021	3721.58
Prevalence	Belgium	Rate	2021	3794.63
Prevalence	New Zealand	Rate	2021	3198.57
Prevalence	Australia	Rate	2021	3004.28
Prevalence	Republic of Korea	Rate	2021	1730.2
Prevalence	Singapore	Rate	2021	1733.67
Prevalence	Japan	Rate	2021	1924.57
Prevalence	Poland	Rate	2021	4331.74
Prevalence	Brunei Darussalam	Rate	2021	2250.11
Prevalence	Montenegro	Rate	2021	3960.03
Prevalence	North Macedonia	Rate	2021	3940.21
Prevalence	Russian Federation	Rate	2021	4585.71
Prevalence	Hungary	Rate	2021	4220.5
Prevalence	Spain	Rate	2021	1997.98
Prevalence	Croatia	Rate	2021	3882.68
Prevalence	Czechia	Rate	2021	4028.26
Prevalence	Bulgaria	Rate	2021	4022.1
Prevalence	Bahamas	Rate	2021	8417.96
Prevalence	Cyprus	Rate	2021	3730.01
Prevalence	Belize	Rate	2021	6332.78
Prevalence	Antigua and Barbuda	Rate	2021	7464.5
Prevalence	Barbados	Rate	2021	7947.17
Prevalence	Uruguay	Rate	2021	3724.51
Prevalence	Republic of Moldova	Rate	2021	4645.79
Prevalence	Ukraine	Rate	2021	6525.07
Prevalence	Guyana	Rate	2021	9065.33
Prevalence	Dominica	Rate	2021	7057.33
Prevalence	Trinidad and Tobago	Rate	2021	8646.55
Prevalence	Jamaica	Rate	2021	7509.08
Prevalence	Cuba	Rate	2021	6773.94
Prevalence	Peru	Rate	2021	4567.16
Prevalence	Norway	Rate	2021	5740.22
Prevalence	Bahrain	Rate	2021	4665.78
Prevalence	Guatemala	Rate	2021	5429.09
Prevalence	Brazil	Rate	2021	5057.62
Prevalence	Oman	Rate	2021	3777.77
Prevalence	Portugal	Rate	2021	3806.88
Prevalence	Nicaragua	Rate	2021	5296.89
Prevalence	Malta	Rate	2021	3588.92
Prevalence	Jordan	Rate	2021	4144.23
Prevalence	Lebanon	Rate	2021	3942.03
Prevalence	Netherlands	Rate	2021	4253.46
Prevalence	United Arab Emirates	Rate	2021	3377.69
Prevalence	Luxembourg	Rate	2021	3692.63
Prevalence	Ireland	Rate	2021	3714.2
Prevalence	Israel	Rate	2021	4013.63
Prevalence	Bhutan	Rate	2021	3557.75
Prevalence	Ethiopia	Rate	2021	4684.44
Prevalence	Central African Republic	Rate	2021	4679.58
Prevalence	Italy	Rate	2021	4613.51
Prevalence	United States of America	Rate	2021	5163.4
Prevalence	Iceland	Rate	2021	3591.16
Prevalence	Gabon	Rate	2021	4795.43
Prevalence	Djibouti	Rate	2021	6385.53
Prevalence	Germany	Rate	2021	3118.98
Prevalence	Canada	Rate	2021	4877.03
Prevalence	Greece	Rate	2021	3607.43
Prevalence	Finland	Rate	2021	3592.75
Prevalence	United Republic of Tanzania	Rate	2021	4412.81
Prevalence	Argentina	Rate	2021	3386.44
Prevalence	France	Rate	2021	3821.6
Prevalence	Sweden	Rate	2021	3527.77
Prevalence	Chad	Rate	2021	4432.47
Prevalence	United Kingdom	Rate	2021	6852.73
Prevalence	Chile	Rate	2021	3432.71
Prevalence	Eswatini	Rate	2021	5852.99
Prevalence	Haiti	Rate	2021	9401.57
Prevalence	Saint Lucia	Rate	2021	6455.6
Prevalence	Cameroon	Rate	2021	4117.02
Prevalence	Switzerland	Rate	2021	3518.77
Prevalence	Grenada	Rate	2021	7581.21
Prevalence	Denmark	Rate	2021	2305.4
Prevalence	C么te d'Ivoire	Rate	2021	4176.75
Prevalence	Ecuador	Rate	2021	4808.35
Prevalence	Dominican Republic	Rate	2021	6970.76
Prevalence	Saint Vincent and the Grenadines	Rate	2021	8283.08
Prevalence	Venezuela (Bolivarian Republic of)	Rate	2021	4962.68
Prevalence	Suriname	Rate	2021	6897.87
Prevalence	Paraguay	Rate	2021	5150.98
Prevalence	Monaco	Rate	2021	3556.22
Prevalence	Bolivia (Plurinational State of)	Rate	2021	4889.51
Prevalence	Panama	Rate	2021	4849.14
Prevalence	Tunisia	Rate	2021	4334.48
Prevalence	Mexico	Rate	2021	6090.35
Prevalence	El Salvador	Rate	2021	5279.58
Prevalence	Algeria	Rate	2021	4252.44
Prevalence	Colombia	Rate	2021	5010.41
Prevalence	Egypt	Rate	2021	3986.87
Prevalence	Iran (Islamic Republic of)	Rate	2021	4287.41
Prevalence	Palestine	Rate	2021	4112.95
Prevalence	Honduras	Rate	2021	5495.31
Prevalence	India	Rate	2021	3876.19
Prevalence	Costa Rica	Rate	2021	4939.27
Prevalence	Kuwait	Rate	2021	3873.61
Prevalence	Libya	Rate	2021	4986.59
Prevalence	Saudi Arabia	Rate	2021	4629.46
Prevalence	Iraq	Rate	2021	4631.59
Prevalence	Morocco	Rate	2021	5104.7
Prevalence	Syrian Arab Republic	Rate	2021	5020.45
Prevalence	Turkey	Rate	2021	4567.28
Prevalence	Pakistan	Rate	2021	4396.84
Prevalence	Comoros	Rate	2021	4233.76
Prevalence	Qatar	Rate	2021	3413.59
Prevalence	Angola	Rate	2021	4433.8
Prevalence	Congo	Rate	2021	4132.54
Prevalence	Kenya	Rate	2021	4000.8
Prevalence	Bangladesh	Rate	2021	3968.5
Prevalence	Nepal	Rate	2021	3662.8
Prevalence	Yemen	Rate	2021	5638.09
Prevalence	Afghanistan	Rate	2021	5373.74
Prevalence	Democratic Republic of the Congo	Rate	2021	4306.08
Prevalence	Equatorial Guinea	Rate	2021	4329.04
Prevalence	Burundi	Rate	2021	4133.14
Prevalence	Eritrea	Rate	2021	4375.28
Prevalence	Malawi	Rate	2021	4431.56
Prevalence	Madagascar	Rate	2021	4463.92
Prevalence	Lesotho	Rate	2021	5822.78
Prevalence	Mauritius	Rate	2021	7237.6
Prevalence	Seychelles	Rate	2021	7110.22
Prevalence	Mozambique	Rate	2021	5183.12
Prevalence	Rwanda	Rate	2021	4021.58
Prevalence	Somalia	Rate	2021	7766.72
Prevalence	Zambia	Rate	2021	4176.89
Prevalence	Uganda	Rate	2021	4144.27
Prevalence	South Africa	Rate	2021	5557.12
Prevalence	Zimbabwe	Rate	2021	5670.45
Prevalence	Mali	Rate	2021	4138.38
Prevalence	Botswana	Rate	2021	5376.68
Prevalence	Namibia	Rate	2021	5399.12
Prevalence	Benin	Rate	2021	4316.38
Prevalence	Burkina Faso	Rate	2021	4437.72
Prevalence	Cabo Verde	Rate	2021	3860.55
Prevalence	Gambia	Rate	2021	5390.47
Prevalence	Ghana	Rate	2021	5053.23
Prevalence	Guinea-Bissau	Rate	2021	6760.3
Prevalence	Guinea	Rate	2021	4971.35
Prevalence	Nigeria	Rate	2021	4116.16
Prevalence	Liberia	Rate	2021	4055.21
Prevalence	Niger	Rate	2021	4986.74
Prevalence	Sao Tome and Principe	Rate	2021	4270.02
Prevalence	Mauritania	Rate	2021	7249.08
Prevalence	Sierra Leone	Rate	2021	4368.99
Prevalence	Senegal	Rate	2021	5136.17
Prevalence	Togo	Rate	2021	4460.1
Prevalence	Puerto Rico	Rate	2021	6843
Prevalence	American Samoa	Rate	2021	9380.78
Prevalence	Bermuda	Rate	2021	6009.9
Prevalence	Cook Islands	Rate	2021	7796.97
Prevalence	Guam	Rate	2021	7387.5
Prevalence	Greenland	Rate	2021	4790.19
Prevalence	Nauru	Rate	2021	8363.09
Prevalence	Northern Mariana Islands	Rate	2021	7278.27
Prevalence	Saint Kitts and Nevis	Rate	2021	6920.11
Prevalence	Niue	Rate	2021	8471.28
Prevalence	Palau	Rate	2021	7721.18
Prevalence	Tokelau	Rate	2021	8388.92
Prevalence	Tuvalu	Rate	2021	8691.56
Prevalence	United States Virgin Islands	Rate	2021	5883.67
Prevalence	San Marino	Rate	2021	3758.08
Prevalence	South Sudan	Rate	2021	5166.38
Prevalence	Sudan	Rate	2021	6359.11
Deaths	China	Rate	2021	1.16807
Deaths	Tajikistan	Rate	2021	0.408801
Deaths	Belarus	Rate	2021	0.901426
Deaths	Peru	Rate	2021	2.05588
Deaths	Antigua and Barbuda	Rate	2021	9.87838
Deaths	Cuba	Rate	2021	1.85921
Deaths	Democratic Republic of the Congo	Rate	2021	2.38527
Deaths	Turkmenistan	Rate	2021	1.48944
Deaths	Portugal	Rate	2021	3.06221
Deaths	Albania	Rate	2021	1.70878
Deaths	Estonia	Rate	2021	1.6546
Deaths	United Arab Emirates	Rate	2021	3.8429
Deaths	Marshall Islands	Rate	2021	6.20826
Deaths	Afghanistan	Rate	2021	3.30325
Deaths	Bangladesh	Rate	2021	0.385718
Deaths	Papua New Guinea	Rate	2021	3.82336
Deaths	Pakistan	Rate	2021	0.817209
Deaths	Zambia	Rate	2021	2.35209
Deaths	Russian Federation	Rate	2021	1.20734
Deaths	Norway	Rate	2021	2.00469
Deaths	Belgium	Rate	2021	3.0517
Deaths	Democratic People's Republic of Korea	Rate	2021	1.33894
Deaths	New Zealand	Rate	2021	3.51169
Deaths	Iran (Islamic Republic of)	Rate	2021	1.86373
Deaths	Congo	Rate	2021	3.38066
Deaths	Guatemala	Rate	2021	4.24558
Deaths	Uganda	Rate	2021	2.16701
Deaths	Bosnia and Herzegovina	Rate	2021	0.794162
Deaths	Lebanon	Rate	2021	3.21056
Deaths	Burundi	Rate	2021	1.84835
Deaths	Libya	Rate	2021	4.45109
Deaths	Dominica	Rate	2021	7.99113
Deaths	Ethiopia	Rate	2021	1.50446
Deaths	Cambodia	Rate	2021	2.47514
Deaths	Qatar	Rate	2021	2.5735
Deaths	Yemen	Rate	2021	1.51835
Deaths	Comoros	Rate	2021	2.79844
Deaths	Mozambique	Rate	2021	3.17119
Deaths	Iraq	Rate	2021	1.32639
Deaths	Hungary	Rate	2021	2.24874
Deaths	Micronesia (Federated States of)	Rate	2021	9.04423
Deaths	Honduras	Rate	2021	4.28475
Deaths	Vanuatu	Rate	2021	6.16782
Deaths	Namibia	Rate	2021	4.23796
Deaths	Lesotho	Rate	2021	8.43899
Deaths	Chad	Rate	2021	1.39858
Deaths	Latvia	Rate	2021	1.43407
Deaths	North Macedonia	Rate	2021	0.647489
Deaths	Panama	Rate	2021	2.91344
Deaths	Guyana	Rate	2021	10.4067
Deaths	Canada	Rate	2021	3.75887
Deaths	Bhutan	Rate	2021	0.714362
Deaths	Niue	Rate	2021	8.2308
Deaths	Jamaica	Rate	2021	3.57309
Deaths	Tonga	Rate	2021	7.25624
Deaths	Germany	Rate	2021	3.34702
Deaths	United Kingdom	Rate	2021	1.96943
Deaths	Japan	Rate	2021	1.19122
Deaths	Kenya	Rate	2021	1.90531
Deaths	Monaco	Rate	2021	1.7352
Deaths	Greenland	Rate	2021	5.6598
Deaths	Myanmar	Rate	2021	2.37664
Deaths	Georgia	Rate	2021	2.50161
Deaths	Cyprus	Rate	2021	4.31897
Deaths	Azerbaijan	Rate	2021	2.0471
Deaths	Guinea	Rate	2021	1.76595
Deaths	Venezuela (Bolivarian Republic of)	Rate	2021	2.10966
Deaths	Serbia	Rate	2021	1.12459
Deaths	Haiti	Rate	2021	5.62917
Deaths	Indonesia	Rate	2021	0.615547
Deaths	Australia	Rate	2021	3.95617
Deaths	Nauru	Rate	2021	8.37112
Deaths	C么te d'Ivoire	Rate	2021	2.1688
Deaths	Uruguay	Rate	2021	3.76805
Deaths	Guam	Rate	2021	2.5567
Deaths	Madagascar	Rate	2021	1.39641
Deaths	Israel	Rate	2021	4.80033
Deaths	Trinidad and Tobago	Rate	2021	8.526
Deaths	Mongolia	Rate	2021	1.65299
Deaths	South Africa	Rate	2021	10.7419
Deaths	Slovakia	Rate	2021	0.758124
Deaths	Ukraine	Rate	2021	0.657069
Deaths	Greece	Rate	2021	1.87157
Deaths	Lao People's Democratic Republic	Rate	2021	2.36648
Deaths	Italy	Rate	2021	3.0174
Deaths	Rwanda	Rate	2021	2.46571
Deaths	Viet Nam	Rate	2021	1.46795
Deaths	Suriname	Rate	2021	4.53332
Deaths	Saint Kitts and Nevis	Rate	2021	7.53399
Deaths	Morocco	Rate	2021	2.92931
Deaths	Guinea-Bissau	Rate	2021	2.22353
Deaths	Benin	Rate	2021	2.32489
Deaths	Niger	Rate	2021	1.47404
Deaths	Puerto Rico	Rate	2021	10.2589
Deaths	San Marino	Rate	2021	1.033
Deaths	Republic of Korea	Rate	2021	0.904547
Deaths	Philippines	Rate	2021	2.91819
Deaths	Liberia	Rate	2021	2.84605
Deaths	Luxembourg	Rate	2021	3.09533
Deaths	Saudi Arabia	Rate	2021	4.73907
Deaths	United States Virgin Islands	Rate	2021	5.31377
Deaths	Togo	Rate	2021	1.94337
Deaths	Nigeria	Rate	2021	1.83851
Deaths	Equatorial Guinea	Rate	2021	3.58568
Deaths	Seychelles	Rate	2021	1.55337
Deaths	Taiwan (Province of China)	Rate	2021	2.23575
Deaths	Andorra	Rate	2021	0.412499
Deaths	Samoa	Rate	2021	7.59562
Deaths	Bahamas	Rate	2021	14.1208
Deaths	Northern Mariana Islands	Rate	2021	4.39198
Deaths	Malta	Rate	2021	1.73856
Deaths	Djibouti	Rate	2021	2.18291
Deaths	Slovenia	Rate	2021	1.52797
Deaths	Eswatini	Rate	2021	10.31
Deaths	Bolivia (Plurinational State of)	Rate	2021	3.4606
Deaths	Syrian Arab Republic	Rate	2021	2.16506
Deaths	Algeria	Rate	2021	2.43135
Deaths	American Samoa	Rate	2021	17.6294
Deaths	Malaysia	Rate	2021	2.34558
Deaths	Uzbekistan	Rate	2021	0.733075
Deaths	Spain	Rate	2021	2.7671
Deaths	Gambia	Rate	2021	2.31296
Deaths	Kazakhstan	Rate	2021	1.44953
Deaths	Barbados	Rate	2021	8.05119
Deaths	Tunisia	Rate	2021	2.18503
Deaths	Denmark	Rate	2021	2.72545
Deaths	Bulgaria	Rate	2021	1.09182
Deaths	Sweden	Rate	2021	2.17838
Deaths	Tokelau	Rate	2021	6.97769
Deaths	Bermuda	Rate	2021	6.113
Deaths	Sri Lanka	Rate	2021	1.15567
Deaths	Lithuania	Rate	2021	1.22374
Deaths	Colombia	Rate	2021	1.86874
Deaths	India	Rate	2021	0.448353
Deaths	Dominican Republic	Rate	2021	5.56953
Deaths	Jordan	Rate	2021	2.31108
Deaths	Argentina	Rate	2021	2.53606
Deaths	Malawi	Rate	2021	2.40639
Deaths	Mali	Rate	2021	1.88194
Deaths	Burkina Faso	Rate	2021	2.5876
Deaths	Angola	Rate	2021	2.41775
Deaths	Iceland	Rate	2021	1.7068
Deaths	Croatia	Rate	2021	0.830357
Deaths	United States of America	Rate	2021	7.4955
Deaths	Palestine	Rate	2021	2.46521
Deaths	Singapore	Rate	2021	0.707943
Deaths	Mexico	Rate	2021	4.93589
Deaths	Saint Lucia	Rate	2021	5.89302
Deaths	Montenegro	Rate	2021	0.584198
Deaths	Fiji	Rate	2021	3.72419
Deaths	Sao Tome and Principe	Rate	2021	3.3596
Deaths	Brazil	Rate	2021	4.50183
Deaths	Senegal	Rate	2021	2.04583
Deaths	Republic of Moldova	Rate	2021	1.38201
Deaths	Czechia	Rate	2021	1.7451
Deaths	Austria	Rate	2021	4.74117
Deaths	Ecuador	Rate	2021	3.28423
Deaths	Paraguay	Rate	2021	5.28553
Deaths	Maldives	Rate	2021	5.48603
Deaths	Brunei Darussalam	Rate	2021	7.48846
Deaths	Kiribati	Rate	2021	9.2352
Deaths	Central African Republic	Rate	2021	2.75709
Deaths	Somalia	Rate	2021	2.81259
Deaths	Finland	Rate	2021	1.17211
Deaths	Netherlands	Rate	2021	2.68115
Deaths	Belize	Rate	2021	6.77465
Deaths	Poland	Rate	2021	1.12899
Deaths	Thailand	Rate	2021	2.05101
Deaths	Turkey	Rate	2021	3.38824
Deaths	Bahrain	Rate	2021	7.99859
Deaths	Solomon Islands	Rate	2021	6.28378
Deaths	Romania	Rate	2021	0.483792
Deaths	Cameroon	Rate	2021	3.19297
Deaths	Costa Rica	Rate	2021	1.92094
Deaths	Sudan	Rate	2021	2.68113
Deaths	Cook Islands	Rate	2021	5.29849
Deaths	Egypt	Rate	2021	2.2138
Deaths	United Republic of Tanzania	Rate	2021	2.39138
Deaths	Timor-Leste	Rate	2021	1.78801
Deaths	Switzerland	Rate	2021	1.81464
Deaths	Grenada	Rate	2021	10.3101
Deaths	France	Rate	2021	3.46391
Deaths	Nepal	Rate	2021	0.592197
Deaths	Cabo Verde	Rate	2021	0.739021
Deaths	El Salvador	Rate	2021	2.87745
Deaths	Gabon	Rate	2021	4.39833
Deaths	Armenia	Rate	2021	0.782054
Deaths	Palau	Rate	2021	7.73928
Deaths	Kuwait	Rate	2021	1.43816
Deaths	Ireland	Rate	2021	2.4393
Deaths	Ghana	Rate	2021	3.26327
Deaths	Eritrea	Rate	2021	1.76799
Deaths	Nicaragua	Rate	2021	1.66394
Deaths	Botswana	Rate	2021	4.71545
Deaths	Oman	Rate	2021	2.69845
Deaths	Chile	Rate	2021	2.19874
Deaths	Kyrgyzstan	Rate	2021	0.831034
Deaths	Mauritania	Rate	2021	2.38769
Deaths	Tuvalu	Rate	2021	7.11387
Deaths	Zimbabwe	Rate	2021	5.02512
Deaths	Mauritius	Rate	2021	2.88503
Deaths	Saint Vincent and the Grenadines	Rate	2021	10.3627
Deaths	Sierra Leone	Rate	2021	1.60921
Deaths	South Sudan	Rate	2021	3.17488
DALYs	Brunei Darussalam	Rate	2021	297.927
DALYs	Canada	Rate	2021	188.383
DALYs	Vanuatu	Rate	2021	357.117
DALYs	Slovakia	Rate	2021	99.8327
DALYs	Gabon	Rate	2021	234.514
DALYs	Colombia	Rate	2021	139.74
DALYs	Viet Nam	Rate	2021	174.088
DALYs	Bosnia and Herzegovina	Rate	2021	100.013
DALYs	Guyana	Rate	2021	544.968
DALYs	Spain	Rate	2021	117.553
DALYs	Croatia	Rate	2021	93.9555
DALYs	Comoros	Rate	2021	155.804
DALYs	Saint Lucia	Rate	2021	302.432
DALYs	Guatemala	Rate	2021	226.164
DALYs	Nepal	Rate	2021	87.8682
DALYs	Fiji	Rate	2021	247.627
DALYs	Palestine	Rate	2021	155.482
DALYs	China	Rate	2021	178.411
DALYs	Iran (Islamic Republic of)	Rate	2021	127.298
DALYs	Bangladesh	Rate	2021	83.1653
DALYs	United States Virgin Islands	Rate	2021	296.527
DALYs	Greece	Rate	2021	120.234
DALYs	United Republic of Tanzania	Rate	2021	157.16
DALYs	Rwanda	Rate	2021	136.558
DALYs	Zimbabwe	Rate	2021	270.622
DALYs	Bahamas	Rate	2021	647.77
DALYs	Monaco	Rate	2021	120.36
DALYs	Republic of Moldova	Rate	2021	153.791
DALYs	American Samoa	Rate	2021	673.018
DALYs	Austria	Rate	2021	202.318
DALYs	Niger	Rate	2021	124.443
DALYs	Switzerland	Rate	2021	111.312
DALYs	Republic of Korea	Rate	2021	56.2841
DALYs	Burkina Faso	Rate	2021	157.264
DALYs	Northern Mariana Islands	Rate	2021	234.847
DALYs	Azerbaijan	Rate	2021	185.184
DALYs	Micronesia (Federated States of)	Rate	2021	409.325
DALYs	Taiwan (Province of China)	Rate	2021	218.624
DALYs	Bahrain	Rate	2021	298.139
DALYs	Argentina	Rate	2021	140.772
DALYs	Estonia	Rate	2021	137.704
DALYs	Saudi Arabia	Rate	2021	224.324
DALYs	Liberia	Rate	2021	155.116
DALYs	France	Rate	2021	171.283
DALYs	Burundi	Rate	2021	122.856
DALYs	Kyrgyzstan	Rate	2021	104.715
DALYs	Belize	Rate	2021	353.498
DALYs	Qatar	Rate	2021	131.069
DALYs	Cook Islands	Rate	2021	279.14
DALYs	North Macedonia	Rate	2021	89.631
DALYs	Suriname	Rate	2021	300.57
DALYs	Jordan	Rate	2021	161.723
DALYs	Cuba	Rate	2021	164.972
DALYs	Eritrea	Rate	2021	125.574
DALYs	Greenland	Rate	2021	246.566
DALYs	Mexico	Rate	2021	236.444
DALYs	India	Rate	2021	88.9491
DALYs	Cabo Verde	Rate	2021	82.6401
DALYs	Sao Tome and Principe	Rate	2021	159.933
DALYs	Poland	Rate	2021	122.368
DALYs	Mauritania	Rate	2021	183.649
DALYs	Zambia	Rate	2021	146.689
DALYs	Cambodia	Rate	2021	207.84
DALYs	Ireland	Rate	2021	130.74
DALYs	Somalia	Rate	2021	210.072
DALYs	Benin	Rate	2021	144.194
DALYs	Tunisia	Rate	2021	149.336
DALYs	Puerto Rico	Rate	2021	438.999
DALYs	Bolivia (Plurinational State of)	Rate	2021	189.938
DALYs	Democratic Republic of the Congo	Rate	2021	152.53
DALYs	Ukraine	Rate	2021	141.43
DALYs	Israel	Rate	2021	196.949
DALYs	Mauritius	Rate	2021	201.359
DALYs	Samoa	Rate	2021	340.226
DALYs	Tajikistan	Rate	2021	96.4853
DALYs	Malaysia	Rate	2021	219.136
DALYs	Serbia	Rate	2021	107.75
DALYs	Dominican Republic	Rate	2021	363.395
DALYs	Tokelau	Rate	2021	403.482
DALYs	Uruguay	Rate	2021	161.138
DALYs	South Africa	Rate	2021	467.874
DALYs	Guinea	Rate	2021	134.844
DALYs	Cyprus	Rate	2021	167.048
DALYs	Panama	Rate	2021	168.815
DALYs	Sierra Leone	Rate	2021	121.072
DALYs	Venezuela (Bolivarian Republic of)	Rate	2021	146.856
DALYs	Kuwait	Rate	2021	117.779
DALYs	Peru	Rate	2021	136.06
DALYs	Netherlands	Rate	2021	152.871
DALYs	United Arab Emirates	Rate	2021	161.625
DALYs	Kenya	Rate	2021	116.753
DALYs	Botswana	Rate	2021	250.479
DALYs	C么te d'Ivoire	Rate	2021	133.669
DALYs	San Marino	Rate	2021	95.9171
DALYs	Luxembourg	Rate	2021	145.929
DALYs	Brazil	Rate	2021	216.77
DALYs	Myanmar	Rate	2021	207.024
DALYs	Uzbekistan	Rate	2021	111.465
DALYs	Thailand	Rate	2021	189.193
DALYs	Libya	Rate	2021	239.016
DALYs	Angola	Rate	2021	161.764
DALYs	Tonga	Rate	2021	337.367
DALYs	Sri Lanka	Rate	2021	145.046
DALYs	Democratic People's Republic of Korea	Rate	2021	199.815
DALYs	Lao People's Democratic Republic	Rate	2021	194.25
DALYs	Papua New Guinea	Rate	2021	267.378
DALYs	Mongolia	Rate	2021	149.832
DALYs	Chile	Rate	2021	116.415
DALYs	Maldives	Rate	2021	271.437
DALYs	Hungary	Rate	2021	151.915
DALYs	Lithuania	Rate	2021	125.309
DALYs	New Zealand	Rate	2021	166.171
DALYs	Dominica	Rate	2021	429.491
DALYs	Ecuador	Rate	2021	170.114
DALYs	Afghanistan	Rate	2021	216.743
DALYs	Namibia	Rate	2021	228.031
DALYs	Ghana	Rate	2021	183.586
DALYs	Congo	Rate	2021	189.844
DALYs	Malawi	Rate	2021	152.231
DALYs	Guam	Rate	2021	211.011
DALYs	Palau	Rate	2021	356.226
DALYs	Italy	Rate	2021	170.725
DALYs	Timor-Leste	Rate	2021	170.107
DALYs	Algeria	Rate	2021	160.129
DALYs	Montenegro	Rate	2021	88.8199
DALYs	Lebanon	Rate	2021	172.286
DALYs	Pakistan	Rate	2021	112.909
DALYs	Senegal	Rate	2021	147.455
DALYs	Albania	Rate	2021	161.265
DALYs	Tuvalu	Rate	2021	347.733
DALYs	Kazakhstan	Rate	2021	135.089
DALYs	Antigua and Barbuda	Rate	2021	421.509
DALYs	Equatorial Guinea	Rate	2021	201.936
DALYs	Bulgaria	Rate	2021	114.992
DALYs	Belarus	Rate	2021	114.952
DALYs	Singapore	Rate	2021	51.7894
DALYs	Jamaica	Rate	2021	231.44
DALYs	El Salvador	Rate	2021	171.701
DALYs	Russian Federation	Rate	2021	130.079
DALYs	Andorra	Rate	2021	68.17
DALYs	Egypt	Rate	2021	148.559
DALYs	Eswatini	Rate	2021	472.989
DALYs	Indonesia	Rate	2021	129.518
DALYs	Kiribati	Rate	2021	446.659
DALYs	Portugal	Rate	2021	148.111
DALYs	Morocco	Rate	2021	197.56
DALYs	Guinea-Bissau	Rate	2021	176.962
DALYs	United States of America	Rate	2021	284.375
DALYs	Niue	Rate	2021	430.457
DALYs	Haiti	Rate	2021	391.703
DALYs	Mozambique	Rate	2021	187.117
DALYs	Saint Vincent and the Grenadines	Rate	2021	492.745
DALYs	Honduras	Rate	2021	212.811
DALYs	Cameroon	Rate	2021	162.211
DALYs	Costa Rica	Rate	2021	128.937
DALYs	Armenia	Rate	2021	98.7935
DALYs	Syrian Arab Republic	Rate	2021	160.986
DALYs	Nigeria	Rate	2021	123.9
DALYs	Marshall Islands	Rate	2021	332.385
DALYs	Mali	Rate	2021	125.098
DALYs	Bermuda	Rate	2021	271.39
DALYs	Nauru	Rate	2021	395.366
DALYs	Slovenia	Rate	2021	112.341
DALYs	Finland	Rate	2021	93.4977
DALYs	South Sudan	Rate	2021	186.973
DALYs	Ethiopia	Rate	2021	116.011
DALYs	Seychelles	Rate	2021	154.94
DALYs	Djibouti	Rate	2021	165.209
DALYs	Uganda	Rate	2021	133.885
DALYs	Barbados	Rate	2021	377.137
DALYs	Sweden	Rate	2021	127.594
DALYs	Japan	Rate	2021	68.6766
DALYs	Trinidad and Tobago	Rate	2021	450.004
DALYs	Denmark	Rate	2021	120.598
DALYs	Norway	Rate	2021	151.616
DALYs	Georgia	Rate	2021	161.23
DALYs	Latvia	Rate	2021	132.417
DALYs	Czechia	Rate	2021	123.634
DALYs	Chad	Rate	2021	116.449
DALYs	Australia	Rate	2021	159.53
DALYs	Iraq	Rate	2021	129.557
DALYs	Germany	Rate	2021	155.945
DALYs	Oman	Rate	2021	154.692
DALYs	Bhutan	Rate	2021	92.3032
DALYs	Saint Kitts and Nevis	Rate	2021	357.309
DALYs	Philippines	Rate	2021	241.162
DALYs	Solomon Islands	Rate	2021	325.859
DALYs	Sudan	Rate	2021	225.15
DALYs	Gambia	Rate	2021	157.244
DALYs	United Kingdom	Rate	2021	174.845
DALYs	Belgium	Rate	2021	161.467
DALYs	Nicaragua	Rate	2021	133.572
DALYs	Grenada	Rate	2021	453.756
DALYs	Turkey	Rate	2021	215.821
DALYs	Lesotho	Rate	2021	381.832
DALYs	Madagascar	Rate	2021	118.531
DALYs	Turkmenistan	Rate	2021	142.134
DALYs	Romania	Rate	2021	88.1383
DALYs	Togo	Rate	2021	132.661
DALYs	Iceland	Rate	2021	109.406
DALYs	Central African Republic	Rate	2021	178.457
DALYs	Paraguay	Rate	2021	237.762
DALYs	Yemen	Rate	2021	157.151
DALYs	Malta	Rate	2021	118.149

## Sheet: Fig3 rawdata
measure_name	location_name	EAPC
Incidence	China	0.0157555
Incidence	Taiwan (Province of China)	0.157425
Incidence	Malaysia	-0.51057
Incidence	Fiji	0.0254988
Incidence	Myanmar	-0.507694
Incidence	Cambodia	-1.10929
Incidence	Marshall Islands	-0.0915671
Incidence	Sri Lanka	0.0275206
Incidence	Tonga	-0.177286
Incidence	Lao People's Democratic Republic	-0.146988
Incidence	Mongolia	-0.780666
Incidence	Timor-Leste	-0.320611
Incidence	Democratic People's Republic of Korea	0.0442175
Incidence	Papua New Guinea	-0.0616226
Incidence	Bulgaria	-0.194242
Incidence	Armenia	-0.197337
Incidence	Maldives	-0.0153767
Incidence	Turkmenistan	-0.174809
Incidence	Solomon Islands	0.349495
Incidence	Georgia	-0.0964902
Incidence	Philippines	-0.621743
Incidence	Kiribati	0.0717926
Incidence	Indonesia	-0.309455
Incidence	Thailand	-0.564805
Incidence	Vanuatu	-0.00792027
Incidence	Kyrgyzstan	-0.020168
Incidence	Czechia	-0.00128266
Incidence	Viet Nam	-0.813728
Incidence	Micronesia (Federated States of)	-0.000502865
Incidence	Bosnia and Herzegovina	-0.567064
Incidence	Tajikistan	-0.442741
Incidence	Slovakia	-0.172008
Incidence	Samoa	0.29145
Incidence	North Macedonia	-0.152244
Incidence	Croatia	-0.153974
Incidence	Poland	-0.250571
Incidence	Uzbekistan	-0.815213
Incidence	Azerbaijan	-0.550288
Incidence	Hungary	0.0586086
Incidence	Republic of Moldova	0.0399771
Incidence	Kazakhstan	-0.51553
Incidence	Estonia	-0.39627
Incidence	Serbia	-0.0514703
Incidence	Albania	-0.288335
Incidence	Ukraine	-0.293193
Incidence	Lithuania	-0.390442
Incidence	Romania	-0.171581
Incidence	Montenegro	-0.139788
Incidence	Japan	0.0321047
Incidence	New Zealand	0.00526686
Incidence	Singapore	-0.317406
Incidence	Cyprus	-0.133633
Incidence	Slovenia	-0.163557
Incidence	Finland	-0.267518
Incidence	Latvia	-0.187817
Incidence	Australia	0.0518144
Incidence	Russian Federation	-0.191906
Incidence	Belarus	-0.291099
Incidence	Germany	0.0545854
Incidence	Italy	-0.358719
Incidence	Denmark	0.378882
Incidence	Sweden	-0.224981
Incidence	Andorra	-0.0888638
Incidence	Belgium	-0.102325
Incidence	Brunei Darussalam	0.273101
Incidence	Israel	0.138049
Incidence	Greece	-0.224417
Incidence	Republic of Korea	-0.460168
Incidence	Ireland	-0.0829897
Incidence	Malta	-0.24783
Incidence	Iceland	-0.234176
Incidence	Argentina	-0.237429
Incidence	Portugal	0.0140961
Incidence	Austria	-0.336362
Incidence	Canada	-0.165003
Incidence	France	0.016645
Incidence	Norway	-0.592866
Incidence	United States of America	0.00209446
Incidence	Luxembourg	-0.0442992
Incidence	Spain	0.770794
Incidence	United Kingdom	0.0921328
Incidence	Uruguay	0.0663799
Incidence	Netherlands	-0.170346
Incidence	Switzerland	-0.184773
Incidence	Bahamas	0.13391
Incidence	Chile	-0.0701981
Incidence	Belize	0.189013
Incidence	Antigua and Barbuda	-0.137535
Incidence	Barbados	0.187994
Incidence	Cuba	-0.54838
Incidence	Dominican Republic	-0.636028
Incidence	Guyana	-0.0540326
Incidence	Suriname	-0.453399
Incidence	Dominica	-0.504584
Incidence	Jamaica	-0.132974
Incidence	Peru	-0.252401
Incidence	Grenada	-0.369443
Incidence	Colombia	-0.194865
Incidence	Saint Vincent and the Grenadines	-0.180474
Incidence	Ecuador	0.104802
Incidence	Haiti	0.207675
Incidence	Mexico	0.438705
Incidence	El Salvador	-0.252854
Incidence	Trinidad and Tobago	-0.87318
Incidence	Saint Lucia	-0.0315222
Incidence	Bahrain	0.496281
Incidence	Bolivia (Plurinational State of)	-0.199769
Incidence	Honduras	-0.142648
Incidence	Costa Rica	-0.214485
Incidence	Paraguay	-0.0199532
Incidence	Palestine	-0.0879716
Incidence	Egypt	-0.522809
Incidence	Nicaragua	-0.293342
Incidence	Guatemala	-0.0767906
Incidence	Venezuela (Bolivarian Republic of)	-0.10406
Incidence	Yemen	-0.073047
Incidence	Iraq	-0.659948
Incidence	Panama	-0.282838
Incidence	Brazil	0.131493
Incidence	Bangladesh	-0.255157
Incidence	Iran (Islamic Republic of)	-0.434878
Incidence	Kuwait	0.162824
Incidence	Oman	-0.19827
Incidence	India	-0.789995
Incidence	Saudi Arabia	0.147354
Incidence	Qatar	-0.171353
Incidence	Algeria	-0.195231
Incidence	Libya	0.437541
Incidence	Tunisia	-0.291908
Incidence	Jordan	-0.145417
Incidence	Lebanon	-0.114279
Incidence	Morocco	-0.493906
Incidence	United Arab Emirates	0.017665
Incidence	Syrian Arab Republic	-0.194267
Incidence	Burundi	-0.295005
Incidence	Pakistan	-0.384474
Incidence	Turkey	-0.477834
Incidence	Afghanistan	-0.140604
Incidence	Angola	-0.687438
Incidence	Gabon	-1.2293
Incidence	Bhutan	-0.372351
Incidence	Congo	-0.148251
Incidence	Central African Republic	-0.280725
Incidence	Equatorial Guinea	-2.00012
Incidence	Nepal	-0.160976
Incidence	Mauritius	-0.156386
Incidence	Djibouti	-0.248635
Incidence	Malawi	-0.0289457
Incidence	Democratic Republic of the Congo	0.160045
Incidence	Ethiopia	-1.19287
Incidence	Uganda	-0.311931
Incidence	Madagascar	0.0157606
Incidence	Mozambique	-0.620355
Incidence	Comoros	0.135175
Incidence	Eritrea	-0.344555
Incidence	Seychelles	-0.0616935
Incidence	Kenya	-0.139218
Incidence	United Republic of Tanzania	-0.417163
Incidence	Lesotho	-0.0663641
Incidence	Zambia	-0.465792
Incidence	Rwanda	-0.0502335
Incidence	South Africa	0.103934
Incidence	Burkina Faso	-0.393379
Incidence	Somalia	0.12265
Incidence	Botswana	0.026419
Incidence	Zimbabwe	0.494283
Incidence	Cabo Verde	-0.515863
Incidence	Sierra Leone	-0.375908
Incidence	Gambia	-0.31874
Incidence	Namibia	-0.223056
Incidence	Benin	-0.283966
Incidence	Guinea	-0.916869
Incidence	C么te d'Ivoire	-0.266373
Incidence	Cameroon	-0.088957
Incidence	Eswatini	0.13012
Incidence	Liberia	-0.281843
Incidence	Sao Tome and Principe	-0.319067
Incidence	Ghana	-0.792855
Incidence	Chad	-0.724442
Incidence	Mauritania	-0.41401
Incidence	Guinea-Bissau	-0.415626
Incidence	Nigeria	-0.11468
Incidence	Senegal	-0.387732
Incidence	Mali	-0.577735
Incidence	Cook Islands	0.127934
Incidence	Niger	-0.0579506
Incidence	Guam	0.177117
Incidence	Togo	-0.15036
Incidence	Bermuda	-0.385021
Incidence	Niue	-0.0130039
Incidence	Greenland	-0.206577
Incidence	Nauru	0.413887
Incidence	American Samoa	0.581476
Incidence	Palau	-0.0117019
Incidence	Saint Kitts and Nevis	-0.491244
Incidence	Northern Mariana Islands	0.268594
Incidence	Monaco	-0.122925
Incidence	Tokelau	-0.248325
Incidence	United States Virgin Islands	-0.458868
Incidence	South Sudan	0.621632
Incidence	Puerto Rico	-0.0114689
Incidence	San Marino	-0.0244371
Incidence	Tuvalu	-0.399605
Incidence	Sudan	-0.520385
Prevalence	Lao People's Democratic Republic	-0.0382893
Prevalence	Solomon Islands	0.430487
Prevalence	Cambodia	-0.733007
Prevalence	Indonesia	-0.296195
Prevalence	Samoa	0.432089
Prevalence	Micronesia (Federated States of)	0.345047
Prevalence	Papua New Guinea	-0.00612555
Prevalence	Taiwan (Province of China)	0.0897805
Prevalence	Democratic People's Republic of Korea	-0.0701133
Prevalence	Turkmenistan	-0.159571
Prevalence	China	0.173832
Prevalence	Marshall Islands	0.258878
Prevalence	Kiribati	0.458897
Prevalence	Tajikistan	-0.388515
Prevalence	Fiji	0.332859
Prevalence	Mongolia	-0.571727
Prevalence	Kyrgyzstan	-0.0384702
Prevalence	Viet Nam	-0.543331
Prevalence	Kazakhstan	-0.173443
Prevalence	Georgia	-0.0890235
Prevalence	Thailand	-0.424243
Prevalence	Timor-Leste	-0.160975
Prevalence	Azerbaijan	-0.474073
Prevalence	Sri Lanka	0.121348
Prevalence	Armenia	-0.208628
Prevalence	Philippines	-0.514882
Prevalence	Myanmar	-0.247119
Prevalence	Maldives	-0.0583064
Prevalence	Tonga	0.0282618
Prevalence	Bosnia and Herzegovina	-0.438846
Prevalence	Malaysia	-0.293952
Prevalence	Vanuatu	0.10435
Prevalence	Albania	-0.291557
Prevalence	Uzbekistan	-0.627708
Prevalence	Lithuania	-0.33712
Prevalence	Latvia	-0.158114
Prevalence	Estonia	-0.334754
Prevalence	Belarus	-0.277273
Prevalence	Slovenia	-0.189567
Prevalence	Slovakia	-0.198342
Prevalence	Romania	-0.15938
Prevalence	Serbia	-0.0732758
Prevalence	Andorra	-0.0447185
Prevalence	Austria	-0.325514
Prevalence	Belgium	-0.0535483
Prevalence	New Zealand	0.0172115
Prevalence	Australia	0.041372
Prevalence	Republic of Korea	-0.419093
Prevalence	Singapore	-0.344345
Prevalence	Japan	0.0213275
Prevalence	Poland	-0.24844
Prevalence	Brunei Darussalam	0.331311
Prevalence	Montenegro	-0.150018
Prevalence	North Macedonia	-0.170283
Prevalence	Russian Federation	-0.224137
Prevalence	Hungary	0.0676345
Prevalence	Spain	0.679398
Prevalence	Croatia	-0.172724
Prevalence	Czechia	-0.0469774
Prevalence	Bulgaria	-0.168156
Prevalence	Bahamas	0.437955
Prevalence	Cyprus	-0.0832544
Prevalence	Belize	0.575314
Prevalence	Antigua and Barbuda	0.120945
Prevalence	Barbados	0.147712
Prevalence	Uruguay	0.1819
Prevalence	Republic of Moldova	-0.0314006
Prevalence	Ukraine	-0.33612
Prevalence	Guyana	0.288859
Prevalence	Dominica	-0.407084
Prevalence	Trinidad and Tobago	-0.359616
Prevalence	Jamaica	-0.0252131
Prevalence	Cuba	-0.540159
Prevalence	Peru	-0.294188
Prevalence	Norway	-0.362172
Prevalence	Bahrain	0.725525
Prevalence	Guatemala	-0.129337
Prevalence	Brazil	0.105841
Prevalence	Oman	-0.17334
Prevalence	Portugal	0.0448464
Prevalence	Nicaragua	-0.318192
Prevalence	Malta	-0.20826
Prevalence	Jordan	-0.176898
Prevalence	Lebanon	-0.145436
Prevalence	Netherlands	-0.189351
Prevalence	United Arab Emirates	-0.00886623
Prevalence	Luxembourg	0.00127865
Prevalence	Ireland	-0.0326116
Prevalence	Israel	0.214385
Prevalence	Bhutan	-0.348051
Prevalence	Ethiopia	-1.10053
Prevalence	Central African Republic	-0.265741
Prevalence	Italy	-0.532015
Prevalence	United States of America	-0.131314
Prevalence	Iceland	-0.187395
Prevalence	Gabon	-0.906817
Prevalence	Djibouti	-0.273361
Prevalence	Germany	0.178227
Prevalence	Canada	-0.210572
Prevalence	Greece	-0.196249
Prevalence	Finland	-0.230725
Prevalence	United Republic of Tanzania	-0.353208
Prevalence	Argentina	-0.20394
Prevalence	France	0.0958776
Prevalence	Sweden	-0.256734
Prevalence	Chad	-0.636714
Prevalence	United Kingdom	-0.0619254
Prevalence	Chile	0.0220841
Prevalence	Eswatini	0.291784
Prevalence	Haiti	0.152332
Prevalence	Saint Lucia	0.20722
Prevalence	Cameroon	-0.117604
Prevalence	Switzerland	-0.147584
Prevalence	Grenada	-0.0723299
Prevalence	Denmark	0.070515
Prevalence	C么te d'Ivoire	-0.253402
Prevalence	Ecuador	0.0787501
Prevalence	Dominican Republic	-0.529727
Prevalence	Saint Vincent and the Grenadines	0.201201
Prevalence	Venezuela (Bolivarian Republic of)	-0.188562
Prevalence	Suriname	-0.284702
Prevalence	Paraguay	0.0528059
Prevalence	Monaco	-0.108491
Prevalence	Bolivia (Plurinational State of)	-0.187648
Prevalence	Panama	-0.286553
Prevalence	Tunisia	-0.253559
Prevalence	Mexico	0.53143
Prevalence	El Salvador	-0.257111
Prevalence	Algeria	-0.195051
Prevalence	Colombia	-0.266715
Prevalence	Egypt	-0.408805
Prevalence	Iran (Islamic Republic of)	-0.45294
Prevalence	Palestine	-0.0946412
Prevalence	Honduras	-0.144798
Prevalence	India	-0.718254
Prevalence	Costa Rica	-0.288448
Prevalence	Kuwait	0.169137
Prevalence	Libya	0.31565
Prevalence	Saudi Arabia	0.191747
Prevalence	Iraq	-0.551607
Prevalence	Morocco	-0.421858
Prevalence	Syrian Arab Republic	-0.179799
Prevalence	Turkey	-0.388779
Prevalence	Pakistan	-0.400736
Prevalence	Comoros	0.0271513
Prevalence	Qatar	-0.207023
Prevalence	Angola	-0.54242
Prevalence	Congo	-0.158662
Prevalence	Kenya	-0.207901
Prevalence	Bangladesh	-0.247524
Prevalence	Nepal	-0.169264
Prevalence	Yemen	-0.10575
Prevalence	Afghanistan	-0.125343
Prevalence	Democratic Republic of the Congo	0.0183303
Prevalence	Equatorial Guinea	-1.53401
Prevalence	Burundi	-0.333823
Prevalence	Eritrea	-0.323715
Prevalence	Malawi	-0.0641332
Prevalence	Madagascar	-0.0396101
Prevalence	Lesotho	0.144583
Prevalence	Mauritius	-0.0631209
Prevalence	Seychelles	-0.0169346
Prevalence	Mozambique	-0.529387
Prevalence	Rwanda	-0.111173
Prevalence	Somalia	0.0405545
Prevalence	Zambia	-0.37791
Prevalence	Uganda	-0.254905
Prevalence	South Africa	0.0669006
Prevalence	Zimbabwe	0.593314
Prevalence	Mali	-0.499409
Prevalence	Botswana	0.119623
Prevalence	Namibia	-0.261849
Prevalence	Benin	-0.260428
Prevalence	Burkina Faso	-0.336843
Prevalence	Cabo Verde	-0.474327
Prevalence	Gambia	-0.283845
Prevalence	Ghana	-0.625913
Prevalence	Guinea-Bissau	-0.401431
Prevalence	Guinea	-0.761942
Prevalence	Nigeria	-0.139345
Prevalence	Liberia	-0.249497
Prevalence	Niger	-0.0969653
Prevalence	Sao Tome and Principe	-0.281047
Prevalence	Mauritania	-0.398137
Prevalence	Sierra Leone	-0.374008
Prevalence	Senegal	-0.361787
Prevalence	Togo	-0.156099
Prevalence	Puerto Rico	0.223993
Prevalence	American Samoa	1.04544
Prevalence	Bermuda	-0.222168
Prevalence	Cook Islands	0.26605
Prevalence	Guam	0.231201
Prevalence	Greenland	-0.126113
Prevalence	Nauru	0.528759
Prevalence	Northern Mariana Islands	0.274252
Prevalence	Saint Kitts and Nevis	-0.269389
Prevalence	Niue	0.318058
Prevalence	Palau	0.174943
Prevalence	Tokelau	0.0211342
Prevalence	Tuvalu	-0.116639
Prevalence	United States Virgin Islands	-0.325602
Prevalence	San Marino	0.0227346
Prevalence	South Sudan	0.434501
Prevalence	Sudan	-0.478415
Deaths	Bhutan	0.219525
Deaths	Guyana	0.201025
Deaths	South Africa	2.47709
Deaths	Ethiopia	-1.52487
Deaths	Myanmar	-0.299203
Deaths	Hungary	0.717258
Deaths	Philippines	0.598765
Deaths	North Macedonia	-0.976949
Deaths	Germany	1.52909
Deaths	Armenia	2.69761
Deaths	Lebanon	-0.45309
Deaths	Haiti	-0.40401
Deaths	Kenya	1.56373
Deaths	Nigeria	-0.31636
Deaths	Sri Lanka	0.0414994
Deaths	Greece	2.47252
Deaths	Mexico	1.44369
Deaths	Jamaica	0.222562
Deaths	France	-0.266538
Deaths	Niger	-1.16011
Deaths	Argentina	-2.64273
Deaths	United States Virgin Islands	-0.364154
Deaths	India	0.186224
Deaths	Brunei Darussalam	0.455608
Deaths	Venezuela (Bolivarian Republic of)	1.43754
Deaths	Eswatini	1.11343
Deaths	American Samoa	0.583967
Deaths	Japan	-0.63771
Deaths	Georgia	4.3318
Deaths	Uruguay	-0.80909
Deaths	Chile	-0.452277
Deaths	Madagascar	-0.0189924
Deaths	Montenegro	-0.152147
Deaths	Morocco	1.85224
Deaths	Micronesia (Federated States of)	0.0123105
Deaths	Azerbaijan	0.099719
Deaths	Bermuda	-1.58047
Deaths	Iceland	1.07254
Deaths	Libya	3.60267
Deaths	Palestine	-0.584924
Deaths	Panama	1.34324
Deaths	Thailand	-1.64968
Deaths	Guam	-0.0786548
Deaths	Greenland	0.900714
Deaths	Republic of Korea	-2.59523
Deaths	Pakistan	0.477179
Deaths	Poland	-2.58836
Deaths	Timor-Leste	0.152791
Deaths	Kazakhstan	3.09523
Deaths	Benin	-0.358392
Deaths	Israel	0.861602
Deaths	Ireland	0.172415
Deaths	Saint Vincent and the Grenadines	-0.0225962
Deaths	Burkina Faso	0.410787
Deaths	Sao Tome and Principe	-0.0276926
Deaths	Canada	0.750357
Deaths	Brazil	2.79849
Deaths	Fiji	0.448024
Deaths	Cambodia	-0.0105252
Deaths	Angola	0.485202
Deaths	Saint Lucia	-1.4927
Deaths	Democratic People's Republic of Korea	-0.229151
Deaths	Taiwan (Province of China)	-1.78753
Deaths	Nicaragua	0.622832
Deaths	Kyrgyzstan	2.29207
Deaths	Viet Nam	0.134039
Deaths	Romania	-1.37838
Deaths	Malawi	0.428433
Deaths	Senegal	-0.638942
Deaths	Trinidad and Tobago	-1.55197
Deaths	Togo	-0.271912
Deaths	Mozambique	1.29555
Deaths	Italy	1.24901
Deaths	Mauritania	-0.982394
Deaths	China	-1.16179
Deaths	Suriname	-0.067474
Deaths	Australia	1.50501
Deaths	Nepal	1.36519
Deaths	Albania	-1.57145
Deaths	Slovakia	-0.451224
Deaths	Saudi Arabia	0.891062
Deaths	Tonga	0.380812
Deaths	Oman	1.73451
Deaths	Qatar	-0.57599
Deaths	Rwanda	-0.837839
Deaths	Mongolia	0.968004
Deaths	Malta	0.89623
Deaths	Singapore	-2.15826
Deaths	Serbia	-0.935711
Deaths	United States of America	3.19159
Deaths	Slovenia	-0.70328
Deaths	Niue	0.348083
Deaths	Antigua and Barbuda	0.22829
Deaths	Zimbabwe	2.53977
Deaths	Tajikistan	-0.217261
Deaths	Belgium	-0.184757
Deaths	Norway	1.01692
Deaths	Algeria	1.77666
Deaths	Luxembourg	0.248055
Deaths	New Zealand	-0.16013
Deaths	Indonesia	2.00144
Deaths	Uzbekistan	3.03456
Deaths	Tuvalu	0.0223214
Deaths	Turkmenistan	3.21
Deaths	Syrian Arab Republic	0.37575
Deaths	Andorra	-1.25971
Deaths	Equatorial Guinea	1.59305
Deaths	Kiribati	0.0284863
Deaths	Monaco	0.949109
Deaths	Ecuador	-0.143839
Deaths	Congo	0.122982
Deaths	Chad	-0.624111
Deaths	Democratic Republic of the Congo	-0.0111387
Deaths	Cook Islands	-0.684611
Deaths	Bolivia (Plurinational State of)	-0.991141
Deaths	C么te d'Ivoire	-0.4893
Deaths	Seychelles	-0.0429809
Deaths	Gambia	0.0402818
Deaths	Samoa	-0.618148
Deaths	Barbados	-0.714296
Deaths	Lao People's Democratic Republic	-0.412854
Deaths	Marshall Islands	0.345468
Deaths	Estonia	-0.620473
Deaths	Bahamas	-0.885193
Deaths	Tunisia	1.14513
Deaths	Spain	0.881404
Deaths	Netherlands	-0.218759
Deaths	Central African Republic	0.241385
Deaths	Mauritius	0.0551958
Deaths	Austria	2.15419
Deaths	Peru	-2.90096
Deaths	Lithuania	0.627312
Deaths	South Sudan	1.22227
Deaths	United Arab Emirates	2.75554
Deaths	Papua New Guinea	-0.00312454
Deaths	Cameroon	-0.907909
Deaths	Portugal	1.78741
Deaths	Colombia	0.0868998
Deaths	Belize	-0.300682
Deaths	Belarus	1.70292
Deaths	Sierra Leone	-0.917583
Deaths	Saint Kitts and Nevis	-0.667154
Deaths	Latvia	-0.026617
Deaths	Sweden	1.31231
Deaths	Nauru	-0.0480595
Deaths	Yemen	0.860355
Deaths	Malaysia	1.22597
Deaths	Cabo Verde	1.48254
Deaths	Bosnia and Herzegovina	-0.910794
Deaths	Bulgaria	-0.335811
Deaths	Denmark	0.52049
Deaths	Iraq	-1.14273
Deaths	San Marino	-0.364255
Deaths	Northern Mariana Islands	-0.250054
Deaths	Uganda	0.685301
Deaths	Russian Federation	0.654307
Deaths	Jordan	-0.165164
Deaths	Cuba	-0.372272
Deaths	Zambia	-0.342198
Deaths	Cyprus	-2.39411
Deaths	Turkey	0.414422
Deaths	Croatia	-0.508308
Deaths	Paraguay	3.43174
Deaths	Costa Rica	1.35631
Deaths	Djibouti	1.04048
Deaths	Gabon	1.61562
Deaths	Somalia	0.376469
Deaths	Czechia	1.03593
Deaths	Guinea-Bissau	-1.00136
Deaths	Dominica	0.536792
Deaths	Republic of Moldova	0.718783
Deaths	El Salvador	0.108218
Deaths	Burundi	-0.64897
Deaths	Dominican Republic	0.398694
Deaths	Finland	0.838962
Deaths	Iran (Islamic Republic of)	2.18681
Deaths	Guinea	-0.699988
Deaths	United Kingdom	-0.59414
Deaths	Afghanistan	1.02607
Deaths	Mali	-0.619172
Deaths	Vanuatu	0.60916
Deaths	Ukraine	3.38976
Deaths	Puerto Rico	-0.578056
Deaths	Solomon Islands	0.732453
Deaths	Switzerland	-0.124822
Deaths	Liberia	-0.121845
Deaths	Comoros	0.127724
Deaths	Grenada	0.280305
Deaths	United Republic of Tanzania	0.0965827
Deaths	Bangladesh	-0.536512
Deaths	Ghana	1.86359
Deaths	Namibia	0.522823
Deaths	Bahrain	0.149641
Deaths	Guatemala	0.286738
Deaths	Lesotho	2.8232
Deaths	Tokelau	0.148821
Deaths	Maldives	-0.814258
Deaths	Egypt	0.03823
Deaths	Honduras	0.855589
Deaths	Palau	0.70046
Deaths	Sudan	2.14662
Deaths	Eritrea	0.371776
Deaths	Botswana	0.915789
Deaths	Kuwait	1.0454
DALYs	C么te d'Ivoire	-0.484608
DALYs	Brunei Darussalam	0.215774
DALYs	Sierra Leone	-0.800225
DALYs	Libya	1.87253
DALYs	Philippines	-0.235319
DALYs	Brazil	1.35708
DALYs	Democratic Republic of the Congo	-0.382532
DALYs	Mauritius	-0.0778557
DALYs	Mongolia	-0.113843
DALYs	Papua New Guinea	-0.0801687
DALYs	Dominica	0.704972
DALYs	Montenegro	-0.401895
DALYs	Italy	0.0411642
DALYs	Guinea	-0.887435
DALYs	Russian Federation	-0.217708
DALYs	Cook Islands	-0.292976
DALYs	Chile	-0.823985
DALYs	Indonesia	-0.16303
DALYs	American Samoa	0.677871
DALYs	Guyana	0.0753246
DALYs	Slovakia	-0.38688
DALYs	Puerto Rico	-0.671832
DALYs	South Africa	1.68583
DALYs	Samoa	-0.273019
DALYs	Colombia	-0.0750091
DALYs	Myanmar	-0.30254
DALYs	Bolivia (Plurinational State of)	-1.19998
DALYs	Kiribati	0.107705
DALYs	Andorra	-0.493105
DALYs	Luxembourg	-0.380236
DALYs	San Marino	-0.244829
DALYs	Sri Lanka	-0.184693
DALYs	Venezuela (Bolivarian Republic of)	0.392933
DALYs	Poland	-1.3095
DALYs	Tonga	0.195101
DALYs	Tajikistan	-0.31749
DALYs	Greenland	0.368468
DALYs	China	-0.601384
DALYs	Kuwait	0.440056
DALYs	Palestine	-0.605982
DALYs	United States Virgin Islands	-0.0281549
DALYs	Gabon	0.537057
DALYs	Bangladesh	-0.551987
DALYs	Uruguay	-1.17476
DALYs	Serbia	-0.883386
DALYs	Liberia	-0.433198
DALYs	Namibia	0.0370158
DALYs	Tokelau	0.24979
DALYs	Lebanon	-0.784446
DALYs	Ukraine	0.46446
DALYs	Peru	-2.41177
DALYs	Dominican Republic	-0.15325
DALYs	Vanuatu	0.373069
DALYs	Solomon Islands	0.59252
DALYs	Ecuador	-0.55626
DALYs	Bosnia and Herzegovina	-0.750753
DALYs	Austria	0.708219
DALYs	Zimbabwe	1.87347
DALYs	Rwanda	-0.723076
DALYs	Thailand	-1.16919
DALYs	Paraguay	1.60315
DALYs	Republic of Korea	-1.822
DALYs	Afghanistan	0.330513
DALYs	Viet Nam	-0.46665
DALYs	Uzbekistan	0.169922
DALYs	Armenia	0.419666
DALYs	Congo	-0.171578
DALYs	Malawi	-0.0391924
DALYs	France	0.00765836
DALYs	Georgia	1.57349
DALYs	Spain	0.0994081
DALYs	Democratic People's Republic of Korea	-0.256331
DALYs	Ghana	0.40012
DALYs	Canada	-0.0483753
DALYs	Taiwan (Province of China)	-0.485957
DALYs	Bahrain	-0.142534
DALYs	Netherlands	-0.135679
DALYs	Togo	-0.300132
DALYs	Burundi	-0.556357
DALYs	Cyprus	-1.84043
DALYs	Guatemala	-0.439842
DALYs	Iraq	-1.02781
DALYs	Saudi Arabia	0.170302
DALYs	Turkmenistan	1.11999
DALYs	Romania	-0.847228
DALYs	Monaco	0.127563
DALYs	Saint Lucia	-0.838662
DALYs	India	-0.553415
DALYs	Niger	-0.773743
DALYs	Comoros	-0.144708
DALYs	Qatar	-0.474938
DALYs	Azerbaijan	-0.367668
DALYs	Nepal	-0.150687
DALYs	Mauritania	-0.730857
DALYs	Burkina Faso	0.0555423
DALYs	Fiji	0.420253
DALYs	Cambodia	-0.678865
DALYs	Benin	-0.39868
DALYs	Morocco	0.34181
DALYs	United Republic of Tanzania	-0.209458
DALYs	Equatorial Guinea	0.00619036
DALYs	Eswatini	1.01174
DALYs	Northern Mariana Islands	0.00628904
DALYs	Somalia	0.00188138
DALYs	Guam	0.485859
DALYs	Croatia	-0.483778
DALYs	United States of America	1.50713
DALYs	Bahamas	-1.08357
DALYs	Kyrgyzstan	0.374465
DALYs	Guinea-Bissau	-0.781184
DALYs	Mozambique	0.249834
DALYs	Tunisia	0.0302158
DALYs	Singapore	-1.59154
DALYs	Sao Tome and Principe	-0.429335
DALYs	Estonia	-1.04814
DALYs	Greece	0.923779
DALYs	Tuvalu	-0.0824152
DALYs	Japan	-0.668055
DALYs	Oman	0.746124
DALYs	Iran (Islamic Republic of)	0.453156
DALYs	Eritrea	-0.183259
DALYs	Malaysia	0.185639
DALYs	Micronesia (Federated States of)	0.0552739
DALYs	Belgium	-0.0522852
DALYs	North Macedonia	-0.920892
DALYs	Malta	0.315684
DALYs	Grenada	-0.203616
DALYs	Cabo Verde	-0.180861
DALYs	Timor-Leste	-0.198358
DALYs	Turkey	-0.326806
DALYs	Switzerland	-0.393152
DALYs	Albania	-1.30687
DALYs	Belarus	0.0537737
DALYs	Bulgaria	-0.555954
DALYs	Republic of Moldova	0.0097669
DALYs	Slovenia	-0.931608
DALYs	Jamaica	-0.379539
DALYs	Zambia	-0.453411
DALYs	Israel	0.158304
DALYs	Australia	0.549322
DALYs	Cuba	-0.607058
DALYs	Argentina	-1.80528
DALYs	Portugal	0.0829925
DALYs	Suriname	-0.393248
DALYs	Finland	0.0385271
DALYs	Norway	-0.117452
DALYs	Algeria	0.326855
DALYs	Denmark	-0.160755
DALYs	Haiti	-0.287609
DALYs	El Salvador	-0.678283
DALYs	Mexico	1.00395
DALYs	Czechia	-0.269948
DALYs	Antigua and Barbuda	-0.0310245
DALYs	Belize	-0.778051
DALYs	Pakistan	-0.153439
DALYs	Angola	-0.189869
DALYs	Barbados	-0.867626
DALYs	Saint Vincent and the Grenadines	-0.341261
DALYs	Latvia	-0.654662
DALYs	Lao People's Democratic Republic	-0.263321
DALYs	Sweden	0.319579
DALYs	Jordan	-0.253945
DALYs	Costa Rica	0.265032
DALYs	Mali	-0.680632
DALYs	Honduras	-0.0265368
DALYs	Botswana	0.569324
DALYs	Nauru	0.095068
DALYs	Germany	0.841244
DALYs	Ireland	-0.229499
DALYs	United Arab Emirates	0.800854
DALYs	Kenya	0.396776
DALYs	Panama	0.443301
DALYs	Djibouti	0.0105226
DALYs	Egypt	-0.306121
DALYs	Uganda	0.132958
DALYs	Syrian Arab Republic	-0.338622
DALYs	Cameroon	-0.657391
DALYs	Trinidad and Tobago	-1.27564
DALYs	Kazakhstan	0.65036
DALYs	New Zealand	-0.261632
DALYs	Lithuania	-0.315926
DALYs	United Kingdom	-0.455465
DALYs	Iceland	0.143007
DALYs	Hungary	-0.168219
DALYs	Yemen	0.163527
DALYs	Seychelles	-0.122478
DALYs	Sudan	0.605061
DALYs	Nigeria	-0.290755
DALYs	Maldives	-0.666782
DALYs	Nicaragua	-0.24881
DALYs	Senegal	-0.579973
DALYs	Saint Kitts and Nevis	-0.977002
DALYs	Bhutan	-0.268666
DALYs	Niue	0.48737
DALYs	Marshall Islands	0.364737
DALYs	Central African Republic	-0.0958539
DALYs	Gambia	-0.23295
DALYs	Lesotho	2.04798
DALYs	Chad	-0.658091
DALYs	Bermuda	-1.40462
DALYs	Palau	0.500731
DALYs	South Sudan	0.736444
DALYs	Ethiopia	-1.3546
DALYs	Madagascar	-0.0874256

## Sheet: Fig4 rawdata
location_name	sdi	val	year
Central Europe	0.637272	724.49	1990
Central Europe	0.643083	723.234	1991
Central Europe	0.648772	722.78	1992
Central Europe	0.65447	722.865	1993
Central Europe	0.661219	723.432	1994
Central Europe	0.667955	724.326	1995
Central Europe	0.674121	728.92	1996
Central Europe	0.680037	738.443	1997
Central Europe	0.685968	749.42	1998
Central Europe	0.692056	758.387	1999
Central Europe	0.69878	761.928	2000
Central Europe	0.705657	757.221	2001
Central Europe	0.712001	746.266	2002
Central Europe	0.717824	733.018	2003
Central Europe	0.723494	721.427	2004
Central Europe	0.728674	715.542	2005
Central Europe	0.733476	714.393	2006
Central Europe	0.738077	713.91	2007
Central Europe	0.743148	713.699	2008
Central Europe	0.748766	713.424	2009
Central Europe	0.754919	712.726	2010
Central Europe	0.760349	710.21	2011
Central Europe	0.764803	705.664	2012
Central Europe	0.768568	700.558	2013
Central Europe	0.771755	696.429	2014
Central Europe	0.774844	694.805	2015
Central Europe	0.777817	697.94	2016
Central Europe	0.781359	704.816	2017
Central Europe	0.785476	712.107	2018
Central Europe	0.789749	716.441	2019
Central Europe	0.793111	714.539	2020
Central Europe	0.796244	714.417	2021
East Asia	0.471179	1476.12	1990
East Asia	0.479936	1469.5	1991
East Asia	0.488431	1465.8	1992
East Asia	0.496859	1464.41	1993
East Asia	0.504886	1464.59	1994
East Asia	0.51353	1465.67	1995
East Asia	0.523758	1478.58	1996
East Asia	0.533816	1507.41	1997
East Asia	0.542653	1541.41	1998
East Asia	0.551367	1569.74	1999
East Asia	0.558816	1581.61	2000
East Asia	0.564235	1567.72	2001
East Asia	0.570798	1534.48	2002
East Asia	0.578905	1494.78	2003
East Asia	0.587683	1461.45	2004
East Asia	0.597096	1447.3	2005
East Asia	0.607273	1456.61	2006
East Asia	0.617524	1479.18	2007
East Asia	0.626956	1506.17	2008
East Asia	0.636271	1528.75	2009
East Asia	0.647985	1538.04	2010
East Asia	0.657502	1532.66	2011
East Asia	0.66293	1520.17	2012
East Asia	0.668682	1505.25	2013
East Asia	0.674063	1492.56	2014
East Asia	0.677307	1486.8	2015
East Asia	0.681528	1494.24	2016
East Asia	0.689748	1511.44	2017
East Asia	0.698626	1528.63	2018
East Asia	0.708328	1535.98	2019
East Asia	0.717709	1438.52	2020
East Asia	0.725705	1451.82	2021
Oceania	0.391195	1296.5	1990
Oceania	0.394419	1291.71	1991
Oceania	0.397572	1289.08	1992
Oceania	0.401113	1288	1993
Oceania	0.404892	1288.2	1994
Oceania	0.408507	1289.39	1995
Oceania	0.412437	1296.81	1996
Oceania	0.415893	1312.45	1997
Oceania	0.419225	1330.72	1998
Oceania	0.422521	1346.32	1999
Oceania	0.42507	1353.93	2000
Oceania	0.427004	1353.37	2001
Oceania	0.428535	1349.58	2002
Oceania	0.43006	1344.21	2003
Oceania	0.431581	1339.26	2004
Oceania	0.433152	1336.7	2005
Oceania	0.434584	1336.45	2006
Oceania	0.436102	1336.79	2007
Oceania	0.437392	1337.09	2008
Oceania	0.438808	1337.02	2009
Oceania	0.440752	1336.21	2010
Oceania	0.442618	1331.84	2011
Oceania	0.444524	1323.18	2012
Oceania	0.446594	1313.15	2013
Oceania	0.449364	1304.95	2014
Oceania	0.452397	1301.82	2015
Oceania	0.455454	1305.54	2016
Oceania	0.458378	1313.26	2017
Oceania	0.460818	1321.55	2018
Oceania	0.463334	1327.06	2019
Oceania	0.465535	1325.89	2020
Oceania	0.467445	1329.46	2021
Southeast Asia	0.464104	1467.37	1990
Southeast Asia	0.47175	1457.35	1991
Southeast Asia	0.47949	1449.92	1992
Southeast Asia	0.487349	1444.79	1993
Southeast Asia	0.495348	1441.69	1994
Southeast Asia	0.503351	1440.32	1995
Southeast Asia	0.511233	1447.12	1996
Southeast Asia	0.518664	1464.22	1997
Southeast Asia	0.524439	1484.81	1998
Southeast Asia	0.529668	1502.03	1999
Southeast Asia	0.534567	1508.92	2000
Southeast Asia	0.53901	1498.28	2001
Southeast Asia	0.543479	1473.53	2002
Southeast Asia	0.548051	1443.17	2003
Southeast Asia	0.552707	1415.74	2004
Southeast Asia	0.557391	1399.64	2005
Southeast Asia	0.562302	1392.59	2006
Southeast Asia	0.567654	1386.56	2007
Southeast Asia	0.573208	1380.85	2008
Southeast Asia	0.578497	1374.88	2009
Southeast Asia	0.584268	1368.95	2010
Southeast Asia	0.590415	1358.59	2011
Southeast Asia	0.59678	1341.88	2012
Southeast Asia	0.603145	1323.53	2013
Southeast Asia	0.609439	1308.49	2014
Southeast Asia	0.615689	1301.47	2015
Southeast Asia	0.62184	1304.1	2016
Southeast Asia	0.627978	1312.1	2017
Southeast Asia	0.634096	1321.3	2018
Southeast Asia	0.640107	1327.46	2019
Southeast Asia	0.64507	1327.33	2020
Southeast Asia	0.649777	1326.39	2021
Central Asia	0.553362	731.631	1990
Central Asia	0.555148	734.15	1991
Central Asia	0.55727	737.537	1992
Central Asia	0.560083	741.534	1993
Central Asia	0.5627	745.978	1994
Central Asia	0.565586	750.685	1995
Central Asia	0.568761	758.891	1996
Central Asia	0.571766	771.307	1997
Central Asia	0.574659	784.443	1998
Central Asia	0.578121	794.971	1999
Central Asia	0.582156	799.51	2000
Central Asia	0.586646	794.355	2001
Central Asia	0.591457	780.712	2002
Central Asia	0.59653	763.028	2003
Central Asia	0.601737	745.876	2004
Central Asia	0.607294	733.779	2005
Central Asia	0.613078	726.079	2006
Central Asia	0.619105	718.948	2007
Central Asia	0.62493	712.356	2008
Central Asia	0.630103	706.291	2009
Central Asia	0.635296	700.754	2010
Central Asia	0.640314	694.523	2011
Central Asia	0.644674	687.104	2012
Central Asia	0.648888	679.874	2013
Central Asia	0.653	674.231	2014
Central Asia	0.656818	671.578	2015
Central Asia	0.660312	671.79	2016
Central Asia	0.663577	673.187	2017
Central Asia	0.666666	674.9	2018
Central Asia	0.669837	676.076	2019
Central Asia	0.672487	677.944	2020
Central Asia	0.675164	674.666	2021
Eastern Europe	0.66425	975.632	1990
Eastern Europe	0.671452	974.753	1991
Eastern Europe	0.678753	975.768	1992
Eastern Europe	0.683359	978.694	1993
Eastern Europe	0.686012	983.379	1994
Eastern Europe	0.689459	989.148	1995
Eastern Europe	0.692791	1006.4	1996
Eastern Europe	0.695203	1038.52	1997
Eastern Europe	0.69694	1074.82	1998
Eastern Europe	0.698814	1104.51	1999
Eastern Europe	0.701011	1116.62	2000
Eastern Europe	0.703506	1108.54	2001
Eastern Europe	0.706727	1089.09	2002
Eastern Europe	0.712025	1065.09	2003
Eastern Europe	0.719215	1042.77	2004
Eastern Europe	0.726266	1028.36	2005
Eastern Europe	0.732617	1020.59	2006
Eastern Europe	0.738787	1013.36	2007
Eastern Europe	0.74545	1006.67	2008
Eastern Europe	0.75107	999.838	2009
Eastern Europe	0.756606	992.019	2010
Eastern Europe	0.761025	979.262	2011
Eastern Europe	0.765423	960.995	2012
Eastern Europe	0.770338	942.249	2013
Eastern Europe	0.775092	927.544	2014
Eastern Europe	0.779663	921.22	2015
Eastern Europe	0.784805	927.812	2016
Eastern Europe	0.790015	943.348	2017
Eastern Europe	0.794486	959.854	2018
Eastern Europe	0.798138	969.126	2019
Eastern Europe	0.800505	966.741	2020
Eastern Europe	0.802851	965.386	2021
Australasia	0.731234	478.336	1990
Australasia	0.734915	475.527	1991
Australasia	0.739006	473.679	1992
Australasia	0.743426	472.628	1993
Australasia	0.747726	472.209	1994
Australasia	0.752015	472.241	1995
Australasia	0.756387	476.801	1996
Australasia	0.76099	487.397	1997
Australasia	0.7653	499.949	1998
Australasia	0.769521	510.438	1999
Australasia	0.773791	514.878	2000
Australasia	0.778074	512.728	2001
Australasia	0.78248	507.536	2002
Australasia	0.786285	501.273	2003
Australasia	0.789428	495.763	2004
Australasia	0.791722	492.936	2005
Australasia	0.792857	492.161	2006
Australasia	0.79395	491.476	2007
Australasia	0.796402	490.856	2008
Australasia	0.799932	490.275	2009
Australasia	0.804112	489.701	2010
Australasia	0.808161	488.568	2011
Australasia	0.812464	486.731	2012
Australasia	0.817349	484.756	2013
Australasia	0.821647	483.201	2014
Australasia	0.825611	482.597	2015
Australasia	0.829457	483.688	2016
Australasia	0.832924	486.132	2017
Australasia	0.836619	488.797	2018
Australasia	0.840582	490.571	2019
Australasia	0.843333	490.849	2020
Australasia	0.845514	490.554	2021
Caribbean	0.518111	1416.88	1990
Caribbean	0.522789	1419.03	1991
Caribbean	0.526984	1423.59	1992
Caribbean	0.530507	1430.09	1993
Caribbean	0.533584	1438.02	1994
Caribbean	0.536651	1446.97	1995
Caribbean	0.539776	1467.35	1996
Caribbean	0.543303	1502.51	1997
Caribbean	0.547365	1541.51	1998
Caribbean	0.55206	1573.3	1999
Caribbean	0.557369	1586.83	2000
Caribbean	0.56311	1575.76	2001
Caribbean	0.569069	1547.77	2002
Caribbean	0.574889	1512.63	2003
Caribbean	0.580533	1480.05	2004
Caribbean	0.585758	1459.86	2005
Caribbean	0.590602	1450.02	2006
Caribbean	0.59471	1441.66	2007
Caribbean	0.598297	1434.27	2008
Caribbean	0.601655	1427.49	2009
Caribbean	0.60548	1419.75	2010
Caribbean	0.609525	1408.88	2011
Caribbean	0.613255	1395.58	2012
Caribbean	0.616877	1382.42	2013
Caribbean	0.620443	1372.96	2014
Caribbean	0.624075	1370.71	2015
Caribbean	0.627582	1379.08	2016
Caribbean	0.630788	1395.01	2017
Caribbean	0.633972	1411.56	2018
Caribbean	0.637321	1421.65	2019
Caribbean	0.639709	1417.81	2020
Caribbean	0.642003	1415.98	2021
Southern Latin America	0.587308	545.852	1990
Southern Latin America	0.592119	542.716	1991
Southern Latin America	0.59808	540.481	1992
Southern Latin America	0.603589	539.038	1993
Southern Latin America	0.609392	538.258	1994
Southern Latin America	0.614373	538.015	1995
Southern Latin America	0.61926	539.923	1996
Southern Latin America	0.624756	544.504	1997
Southern Latin America	0.630349	549.984	1998
Southern Latin America	0.635748	554.573	1999
Southern Latin America	0.641237	556.451	2000
Southern Latin America	0.64604	554.006	2001
Southern Latin America	0.649826	548.213	2002
Southern Latin America	0.652552	541.088	2003
Southern Latin America	0.655719	534.638	2004
Southern Latin America	0.660519	530.891	2005
Southern Latin America	0.664386	529.099	2006
Southern Latin America	0.667393	527.26	2007
Southern Latin America	0.670689	525.509	2008
Southern Latin America	0.674152	523.976	2009
Southern Latin America	0.678761	522.804	2010
Southern Latin America	0.684134	521.607	2011
Southern Latin America	0.688428	520.132	2012
Southern Latin America	0.691716	518.698	2013
Southern Latin America	0.69604	517.624	2014
Southern Latin America	0.703287	517.234	2015
Southern Latin America	0.710788	518.338	2016
Southern Latin America	0.717548	520.796	2017
Southern Latin America	0.724952	523.521	2018
Southern Latin America	0.731134	525.47	2019
Southern Latin America	0.733963	528.297	2020
Southern Latin America	0.735985	528.342	2021
High-income Asia Pacific	0.767804	339.113	1990
High-income Asia Pacific	0.773333	337.584	1991
High-income Asia Pacific	0.778834	336.542	1992
High-income Asia Pacific	0.783967	335.879	1993
High-income Asia Pacific	0.789028	335.513	1994
High-income Asia Pacific	0.794099	335.361	1995
High-income Asia Pacific	0.798863	338.86	1996
High-income Asia Pacific	0.803128	347.295	1997
High-income Asia Pacific	0.806831	357.251	1998
High-income Asia Pacific	0.810469	365.469	1999
High-income Asia Pacific	0.814089	368.57	2000
High-income Asia Pacific	0.817545	365.829	2001
High-income Asia Pacific	0.82111	360.106	2002
High-income Asia Pacific	0.824636	353.382	2003
High-income Asia Pacific	0.828074	347.536	2004
High-income Asia Pacific	0.831062	344.527	2005
High-income Asia Pacific	0.833766	343.618	2006
High-income Asia Pacific	0.836546	342.772	2007
High-income Asia Pacific	0.83928	341.933	2008
High-income Asia Pacific	0.841771	341.165	2009
High-income Asia Pacific	0.844682	340.384	2010
High-income Asia Pacific	0.847722	338.773	2011
High-income Asia Pacific	0.850693	336.088	2012
High-income Asia Pacific	0.853671	333.148	2013
High-income Asia Pacific	0.856612	330.746	2014
High-income Asia Pacific	0.859603	329.651	2015
High-income Asia Pacific	0.862733	331.005	2016
High-income Asia Pacific	0.86587	334.276	2017
High-income Asia Pacific	0.869073	337.669	2018
High-income Asia Pacific	0.872219	339.475	2019
High-income Asia Pacific	0.874437	337.02	2020
High-income Asia Pacific	0.876767	336.458	2021
Western Europe	0.7464	521.159	1990
Western Europe	0.75167	518.141	1991
Western Europe	0.757022	515.877	1992
Western Europe	0.762057	514.307	1993
Western Europe	0.766693	513.329	1994
Western Europe	0.770622	512.871	1995
Western Europe	0.77408	519.137	1996
Western Europe	0.777578	534.345	1997
Western Europe	0.780867	552.436	1998
Western Europe	0.784019	567.378	1999
Western Europe	0.7874	573.217	2000
Western Europe	0.790904	568.399	2001
Western Europe	0.794165	558.025	2002
Western Europe	0.796962	545.799	2003
Western Europe	0.799716	535.377	2004
Western Europe	0.802414	530.418	2005
Western Europe	0.805067	529.929	2006
Western Europe	0.807723	530.245	2007
Western Europe	0.810484	530.882	2008
Western Europe	0.81311	531.426	2009
Western Europe	0.816142	531.49	2010
Western Europe	0.819375	529.168	2011
Western Europe	0.822634	524.003	2012
Western Europe	0.825787	517.949	2013
Western Europe	0.82861	512.985	2014
Western Europe	0.831322	511.162	2015
Western Europe	0.834216	514.202	2016
Western Europe	0.837522	520.411	2017
Western Europe	0.840834	526.978	2018
Western Europe	0.844212	530.985	2019
Western Europe	0.84655	530.013	2020
Western Europe	0.848726	531.117	2021
Tropical Latin America	0.499588	876.419	1990
Tropical Latin America	0.50429	873.846	1991
Tropical Latin America	0.508057	872.785	1992
Tropical Latin America	0.511622	872.919	1993
Tropical Latin America	0.51533	873.9	1994
Tropical Latin America	0.519291	875.384	1995
Tropical Latin America	0.523499	894.246	1996
Tropical Latin America	0.527841	936.827	1997
Tropical Latin America	0.532165	987.136	1998
Tropical Latin America	0.536659	1029.14	1999
Tropical Latin America	0.541716	1046.8	2000
Tropical Latin America	0.546932	1036.51	2001
Tropical Latin America	0.552365	1011.48	2002
Tropical Latin America	0.557691	981.081	2003
Tropical Latin America	0.563269	954.647	2004
Tropical Latin America	0.568897	941.484	2005
Tropical Latin America	0.57472	938.671	2006
Tropical Latin America	0.580915	936.787	2007
Tropical Latin America	0.587354	935.488	2008
Tropical Latin America	0.593303	934.415	2009
Tropical Latin America	0.599646	933.226	2010
Tropical Latin America	0.605957	930.763	2011
Tropical Latin America	0.611787	926.847	2012
Tropical Latin America	0.617402	922.719	2013
Tropical Latin America	0.622646	919.616	2014
Tropical Latin America	0.6274	918.782	2015
Tropical Latin America	0.631533	924.016	2016
Tropical Latin America	0.635765	934.776	2017
Tropical Latin America	0.64018	945.882	2018
Tropical Latin America	0.644694	952.182	2019
Tropical Latin America	0.648603	948.193	2020
Tropical Latin America	0.652442	957.263	2021
High-income North America	0.76566	797.829	1990
High-income North America	0.76805	794.639	1991
High-income North America	0.77155	793.005	1992
High-income North America	0.774978	792.619	1993
High-income North America	0.778207	793.224	1994
High-income North America	0.781348	794.468	1995
High-income North America	0.784105	825.815	1996
High-income North America	0.786348	898.299	1997
High-income North America	0.788569	984.184	1998
High-income North America	0.791196	1055.89	1999
High-income North America	0.794997	1085.82	2000
High-income North America	0.799275	1064.97	2001
High-income North America	0.802961	1015.38	2002
High-income North America	0.805821	956.108	2003
High-income North America	0.807991	906.232	2004
High-income North America	0.808887	884.727	2005
High-income North America	0.809721	885.502	2006
High-income North America	0.812486	888.701	2007
High-income North America	0.817084	892.767	2008
High-income North America	0.82247	896.193	2009
High-income North America	0.827814	897.392	2010
High-income North America	0.832061	894.144	2011
High-income North America	0.835669	886.574	2012
High-income North America	0.839059	876.736	2013
High-income North America	0.842341	866.707	2014
High-income North America	0.845877	858.493	2015
High-income North America	0.849423	850.764	2016
High-income North America	0.85296	842.189	2017
High-income North America	0.856316	834.906	2018
High-income North America	0.859749	831.06	2019
High-income North America	0.861874	832.358	2020
High-income North America	0.863465	833.635	2021
North Africa and Middle East	0.437421	890.094	1990
North Africa and Middle East	0.445921	887.878	1991
North Africa and Middle East	0.453971	886.984	1992
North Africa and Middle East	0.462102	887.101	1993
North Africa and Middle East	0.470394	888.044	1994
North Africa and Middle East	0.478553	889.37	1995
North Africa and Middle East	0.486463	895.944	1996
North Africa and Middle East	0.49398	909.522	1997
North Africa and Middle East	0.501445	925.253	1998
North Africa and Middle East	0.508956	938.266	1999
North Africa and Middle East	0.516824	943.497	2000
North Africa and Middle East	0.524091	937.187	2001
North Africa and Middle East	0.531149	922.364	2002
North Africa and Middle East	0.538292	904.179	2003
North Africa and Middle East	0.545678	887.685	2004
North Africa and Middle East	0.553047	878.012	2005
North Africa and Middle East	0.560089	873.621	2006
North Africa and Middle East	0.566516	869.176	2007
North Africa and Middle East	0.572339	864.507	2008
North Africa and Middle East	0.577062	859.895	2009
North Africa and Middle East	0.581849	855.245	2010
North Africa and Middle East	0.587593	847.245	2011
North Africa and Middle East	0.594112	835.164	2012
North Africa and Middle East	0.601127	822.178	2013
North Africa and Middle East	0.608419	811.539	2014
North Africa and Middle East	0.615777	806.54	2015
North Africa and Middle East	0.623142	808.977	2016
North Africa and Middle East	0.630561	815.923	2017
North Africa and Middle East	0.637918	823.904	2018
North Africa and Middle East	0.645095	829.484	2019
North Africa and Middle East	0.651673	831.638	2020
North Africa and Middle East	0.658225	830.812	2021
Central Latin America	0.485787	906.34	1990
Central Latin America	0.489559	902.83	1991
Central Latin America	0.49411	901.2	1992
Central Latin America	0.499418	901	1993
Central Latin America	0.505061	901.791	1994
Central Latin America	0.509874	903.154	1995
Central Latin America	0.514693	918.935	1996
Central Latin America	0.520171	954.426	1997
Central Latin America	0.526132	996.429	1998
Central Latin America	0.531807	1031.7	1999
Central Latin America	0.5373	1046.96	2000
Central Latin America	0.54244	1040.78	2001
Central Latin America	0.547134	1024.6	2002
Central Latin America	0.551446	1004.56	2003
Central Latin America	0.556011	986.805	2004
Central Latin America	0.56075	977.501	2005
Central Latin America	0.565649	974.911	2006
Central Latin America	0.570707	972.954	2007
Central Latin America	0.575839	971.382	2008
Central Latin America	0.57994	969.946	2009
Central Latin America	0.584253	968.404	2010
Central Latin America	0.589308	965.267	2011
Central Latin America	0.594827	960.259	2012
Central Latin America	0.600731	955.044	2013
Central Latin America	0.606509	951.262	2014
Central Latin America	0.611815	950.621	2015
Central Latin America	0.617086	956.859	2016
Central Latin America	0.622442	968.884	2017
Central Latin America	0.627765	981.487	2018
Central Latin America	0.632847	989.126	2019
Central Latin America	0.636996	981.413	2020
Central Latin America	0.640685	986.645	2021
Andean Latin America	0.500011	793.864	1990
Andean Latin America	0.501652	792.918	1991
Andean Latin America	0.503656	792.743	1992
Andean Latin America	0.506388	793.211	1993
Andean Latin America	0.510306	794.128	1994
Andean Latin America	0.514896	795.302	1995
Andean Latin America	0.519376	800.673	1996
Andean Latin America	0.524036	811.655	1997
Andean Latin America	0.528444	824.365	1998
Andean Latin America	0.532744	834.878	1999
Andean Latin America	0.537561	839.218	2000
Andean Latin America	0.542572	833.793	2001
Andean Latin America	0.547911	820.786	2002
Andean Latin America	0.553109	804.999	2003
Andean Latin America	0.558235	791.284	2004
Andean Latin America	0.563092	784.394	2005
Andean Latin America	0.567987	782.938	2006
Andean Latin America	0.572999	782.139	2007
Andean Latin America	0.578564	781.633	2008
Andean Latin America	0.583999	781.129	2009
Andean Latin America	0.590201	780.352	2010
Andean Latin America	0.596945	778.116	2011
Andean Latin America	0.603839	774.26	2012
Andean Latin America	0.610705	770.033	2013
Andean Latin America	0.61706	766.724	2014
Andean Latin America	0.622761	765.666	2015
Andean Latin America	0.628161	769.004	2016
Andean Latin America	0.633538	775.804	2017
Andean Latin America	0.63886	782.797	2018
Andean Latin America	0.643921	786.866	2019
Andean Latin America	0.647807	785.4	2020
Andean Latin America	0.651602	786.952	2021
South Asia	0.319797	870.3	1990
South Asia	0.325854	864.653	1991
South Asia	0.331941	860.72	1992
South Asia	0.338013	858.347	1993
South Asia	0.344323	857.378	1994
South Asia	0.350726	857.582	1995
South Asia	0.357287	863.419	1996
South Asia	0.363719	876.379	1997
South Asia	0.370288	891.705	1998
South Asia	0.376979	904.551	1999
South Asia	0.383388	910.116	2000
South Asia	0.389533	902.587	2001
South Asia	0.395194	883.504	2002
South Asia	0.400983	859.224	2003
South Asia	0.407181	836.16	2004
South Asia	0.413987	820.691	2005
South Asia	0.421367	812.057	2006
South Asia	0.429262	804.8	2007
South Asia	0.437012	798.203	2008
South Asia	0.445197	791.518	2009
South Asia	0.454076	784.018	2010
South Asia	0.463339	772.88	2011
South Asia	0.473081	758.089	2012
South Asia	0.483434	743.198	2013
South Asia	0.494084	731.821	2014
South Asia	0.504891	727.453	2015
South Asia	0.515311	731.663	2016
South Asia	0.525128	740.802	2017
South Asia	0.534477	750.494	2018
South Asia	0.543246	756.333	2019
South Asia	0.550586	754.347	2020
South Asia	0.557865	752.579	2021
Southern Sub-Saharan Africa	0.506947	948.39	1990
Southern Sub-Saharan Africa	0.512378	947.822	1991
Southern Sub-Saharan Africa	0.517569	948.525	1992
Southern Sub-Saharan Africa	0.522773	950.287	1993
Southern Sub-Saharan Africa	0.528063	952.904	1994
Southern Sub-Saharan Africa	0.53338	956.243	1995
Southern Sub-Saharan Africa	0.53878	973.871	1996
Southern Sub-Saharan Africa	0.544134	1010.62	1997
Southern Sub-Saharan Africa	0.549142	1053.69	1998
Southern Sub-Saharan Africa	0.553885	1090	1999
Southern Sub-Saharan Africa	0.558491	1106.3	2000
Southern Sub-Saharan Africa	0.562511	1100.1	2001
Southern Sub-Saharan Africa	0.56605	1082	2002
Southern Sub-Saharan Africa	0.569215	1059.36	2003
Southern Sub-Saharan Africa	0.57239	1039.51	2004
Southern Sub-Saharan Africa	0.576116	1029.88	2005
Southern Sub-Saharan Africa	0.580685	1028.62	2006
Southern Sub-Saharan Africa	0.585673	1028.29	2007
Southern Sub-Saharan Africa	0.590405	1028.31	2008
Southern Sub-Saharan Africa	0.594585	1028.08	2009
Southern Sub-Saharan Africa	0.598836	1027.04	2010
Southern Sub-Saharan Africa	0.603347	1023.68	2011
Southern Sub-Saharan Africa	0.608038	1017.85	2012
Southern Sub-Saharan Africa	0.612844	1011.41	2013
Southern Sub-Saharan Africa	0.617453	1006.12	2014
Southern Sub-Saharan Africa	0.621838	1003.79	2015
Southern Sub-Saharan Africa	0.625919	1007.76	2016
Southern Sub-Saharan Africa	0.629762	1016.92	2017
Southern Sub-Saharan Africa	0.633411	1026.65	2018
Southern Sub-Saharan Africa	0.63694	1032.41	2019
Southern Sub-Saharan Africa	0.639882	1032.95	2020
Southern Sub-Saharan Africa	0.6422	1022.24	2021
Central Sub-Saharan Africa	0.302375	754.714	1990
Central Sub-Saharan Africa	0.305221	757.517	1991
Central Sub-Saharan Africa	0.307804	761.592	1992
Central Sub-Saharan Africa	0.309082	766.647	1993
Central Sub-Saharan Africa	0.309898	772.397	1994
Central Sub-Saharan Africa	0.311059	778.724	1995
Central Sub-Saharan Africa	0.312674	789.805	1996
Central Sub-Saharan Africa	0.314502	807.174	1997
Central Sub-Saharan Africa	0.316506	825.871	1998
Central Sub-Saharan Africa	0.318569	840.95	1999
Central Sub-Saharan Africa	0.320841	847.616	2000
Central Sub-Saharan Africa	0.323749	845.065	2001
Central Sub-Saharan Africa	0.327567	837.894	2002
Central Sub-Saharan Africa	0.331935	828.557	2003
Central Sub-Saharan Africa	0.33742	819.557	2004
Central Sub-Saharan Africa	0.344099	813.511	2005
Central Sub-Saharan Africa	0.35146	809.673	2006
Central Sub-Saharan Africa	0.359566	806.011	2007
Central Sub-Saharan Africa	0.368488	802.388	2008
Central Sub-Saharan Africa	0.376669	798.697	2009
Central Sub-Saharan Africa	0.385381	794.927	2010
Central Sub-Saharan Africa	0.394692	787.957	2011
Central Sub-Saharan Africa	0.404234	777.309	2012
Central Sub-Saharan Africa	0.413522	765.923	2013
Central Sub-Saharan Africa	0.422579	756.739	2014
Central Sub-Saharan Africa	0.430988	752.768	2015
Central Sub-Saharan Africa	0.438746	754.404	2016
Central Sub-Saharan Africa	0.446179	758.987	2017
Central Sub-Saharan Africa	0.45325	764.12	2018
Central Sub-Saharan Africa	0.46016	767.408	2019
Central Sub-Saharan Africa	0.466456	769.729	2020
Central Sub-Saharan Africa	0.472256	764.121	2021
Western Sub-Saharan Africa	0.2737	848.572	1990
Western Sub-Saharan Africa	0.277411	849.396	1991
Western Sub-Saharan Africa	0.281025	850.852	1992
Western Sub-Saharan Africa	0.284432	852.719	1993
Western Sub-Saharan Africa	0.2877	855.09	1994
Western Sub-Saharan Africa	0.290983	857.805	1995
Western Sub-Saharan Africa	0.294618	865.556	1996
Western Sub-Saharan Africa	0.298302	880.034	1997
Western Sub-Saharan Africa	0.302026	896.237	1998
Western Sub-Saharan Africa	0.30581	909.46	1999
Western Sub-Saharan Africa	0.309781	914.916	2000
Western Sub-Saharan Africa	0.314028	907.956	2001
Western Sub-Saharan Africa	0.318881	891.401	2002
Western Sub-Saharan Africa	0.324233	871.195	2003
Western Sub-Saharan Africa	0.330228	853.337	2004
Western Sub-Saharan Africa	0.33678	843.727	2005
Western Sub-Saharan Africa	0.343248	840.737	2006
Western Sub-Saharan Africa	0.35004	838.656	2007
Western Sub-Saharan Africa	0.356716	836.977	2008
Western Sub-Saharan Africa	0.363492	835.246	2009
Western Sub-Saharan Africa	0.370609	832.915	2010
Western Sub-Saharan Africa	0.377609	826.578	2011
Western Sub-Saharan Africa	0.384753	815.643	2012
Western Sub-Saharan Africa	0.39189	803.634	2013
Western Sub-Saharan Africa	0.399162	794.053	2014
Western Sub-Saharan Africa	0.406238	790.424	2015
Western Sub-Saharan Africa	0.412927	794.348	2016
Western Sub-Saharan Africa	0.419615	802.706	2017
Western Sub-Saharan Africa	0.426437	811.946	2018
Western Sub-Saharan Africa	0.433384	818.452	2019
Western Sub-Saharan Africa	0.439822	821.027	2020
Western Sub-Saharan Africa	0.446023	814.967	2021
Eastern Sub-Saharan Africa	0.233622	944.276	1990
Eastern Sub-Saharan Africa	0.23634	944.894	1991
Eastern Sub-Saharan Africa	0.238615	946.721	1992
Eastern Sub-Saharan Africa	0.240817	949.367	1993
Eastern Sub-Saharan Africa	0.242902	954.568	1994
Eastern Sub-Saharan Africa	0.245424	960.756	1995
Eastern Sub-Saharan Africa	0.248585	972.696	1996
Eastern Sub-Saharan Africa	0.252145	993.7	1997
Eastern Sub-Saharan Africa	0.255891	1017.61	1998
Eastern Sub-Saharan Africa	0.259957	1037.38	1999
Eastern Sub-Saharan Africa	0.264165	1045.32	2000
Eastern Sub-Saharan Africa	0.268772	1035.84	2001
Eastern Sub-Saharan Africa	0.273484	1013.2	2002
Eastern Sub-Saharan Africa	0.278434	985.194	2003
Eastern Sub-Saharan Africa	0.283937	959.622	2004
Eastern Sub-Saharan Africa	0.28997	944.258	2005
Eastern Sub-Saharan Africa	0.296455	937.695	2006
Eastern Sub-Saharan Africa	0.303576	932.623	2007
Eastern Sub-Saharan Africa	0.310918	928.102	2008
Eastern Sub-Saharan Africa	0.318457	923.156	2009
Eastern Sub-Saharan Africa	0.326296	916.79	2010
Eastern Sub-Saharan Africa	0.334253	904.286	2011
Eastern Sub-Saharan Africa	0.341628	885.308	2012
Eastern Sub-Saharan Africa	0.349207	865.349	2013
Eastern Sub-Saharan Africa	0.35701	849.453	2014
Eastern Sub-Saharan Africa	0.364907	842.689	2015
Eastern Sub-Saharan Africa	0.372759	844.829	2016
Eastern Sub-Saharan Africa	0.3805	850.348	2017
Eastern Sub-Saharan Africa	0.388355	856.476	2018
Eastern Sub-Saharan Africa	0.396345	860.613	2019
Eastern Sub-Saharan Africa	0.40348	863.778	2020
Eastern Sub-Saharan Africa	0.409721	854.4	2021
Global	0.525529	1002.59	1990
Global	0.530272	999.376	1991
Global	0.534637	997.638	1992
Global	0.538598	997.261	1993
Global	0.542389	998.096	1994
Global	0.546328	999.556	1995
Global	0.550703	1010.79	1996
Global	0.555139	1035	1997
Global	0.559381	1063.29	1998
Global	0.563738	1086.75	1999
Global	0.568003	1096.31	2000
Global	0.571778	1086.64	2001
Global	0.575688	1063.67	2002
Global	0.579907	1035.8	2003
Global	0.584379	1011.29	2004
Global	0.588979	998.309	2005
Global	0.593757	996.614	2006
Global	0.598641	998.554	2007
Global	0.60337	1001.78	2008
Global	0.607759	1003.95	2009
Global	0.612952	1002.47	2010
Global	0.617759	995.073	2011
Global	0.621845	983.098	2012
Global	0.626343	970.01	2013
Global	0.630982	959.199	2014
Global	0.635441	953.954	2015
Global	0.640154	957.119	2016
Global	0.645564	965.694	2017
Global	0.651048	974.74	2018
Global	0.656576	979.244	2019
Global	0.661344	956.759	2020
Global	0.665821	957.58	2021
Global	0.525529	5875.42	1990
Global	0.530272	5859.88	1991
Global	0.534637	5852.9	1992
Global	0.538598	5854.01	1993
Global	0.542389	5862.45	1994
Global	0.546328	5874.66	1995
Global	0.550703	5969.44	1996
Global	0.555139	6174.19	1997
Global	0.559381	6413.49	1998
Global	0.563738	6611.73	1999
Global	0.568003	6692.06	2000
Global	0.571778	6613.79	2001
Global	0.575688	6429.79	2002
Global	0.579907	6208.48	2003
Global	0.584379	6017.13	2004
Global	0.588979	5922.24	2005
Global	0.593757	5927.47	2006
Global	0.598641	5972.5	2007
Global	0.60337	6031.1	2008
Global	0.607759	6077.01	2009
Global	0.612952	6082.75	2010
Global	0.617759	6031.06	2011
Global	0.621845	5940.1	2012
Global	0.626343	5838.04	2013
Global	0.630982	5752.14	2014
Global	0.635441	5709.31	2015
Global	0.640154	5736.29	2016
Global	0.645564	5810.81	2017
Global	0.651048	5888.36	2018
Global	0.656576	5924.23	2019
Global	0.661344	5693.26	2020
Global	0.665821	5690.89	2021
East Asia	0.471179	9215.4	1990
East Asia	0.479936	9187.14	1991
East Asia	0.488431	9174.31	1992
East Asia	0.496859	9174.32	1993
East Asia	0.504886	9184.25	1994
East Asia	0.51353	9201.14	1995
East Asia	0.523758	9342.12	1996
East Asia	0.533816	9649.58	1997
East Asia	0.542653	10010	1998
East Asia	0.551367	10309.2	1999
East Asia	0.558816	10433.3	2000
East Asia	0.564235	10305.5	2001
East Asia	0.570798	10002.1	2002
East Asia	0.578905	9640.21	2003
East Asia	0.587683	9336.5	2004
East Asia	0.597096	9207.66	2005
East Asia	0.607273	9311.97	2006
East Asia	0.617524	9563.94	2007
East Asia	0.626956	9865.27	2008
East Asia	0.636271	10117.4	2009
East Asia	0.647985	10221.6	2010
East Asia	0.657502	10165.9	2011
East Asia	0.66293	10036.2	2012
East Asia	0.668682	9881.46	2013
East Asia	0.674063	9750.66	2014
East Asia	0.677307	9692.97	2015
East Asia	0.681528	9776.16	2016
East Asia	0.689748	9964.75	2017
East Asia	0.698626	10153.3	2018
East Asia	0.708328	10236.5	2019
East Asia	0.717709	9223.88	2020
East Asia	0.725705	9273.72	2021
Southeast Asia	0.464104	8525.47	1990
Southeast Asia	0.47175	8470.07	1991
Southeast Asia	0.47949	8432.59	1992
Southeast Asia	0.487349	8410.1	1993
Southeast Asia	0.495348	8399.78	1994
Southeast Asia	0.503351	8398.72	1995
Southeast Asia	0.511233	8467.32	1996
Southeast Asia	0.518664	8626.54	1997
Southeast Asia	0.524439	8815.31	1998
Southeast Asia	0.529668	8972.29	1999
Southeast Asia	0.534567	9035.7	2000
Southeast Asia	0.53901	8954.06	2001
Southeast Asia	0.543479	8763.66	2002
Southeast Asia	0.548051	8533.3	2003
Southeast Asia	0.552707	8332	2004
Southeast Asia	0.557391	8227.99	2005
Southeast Asia	0.562302	8203.15	2006
Southeast Asia	0.567654	8190.01	2007
Southeast Asia	0.573208	8181.56	2008
Southeast Asia	0.578497	8171.07	2009
Southeast Asia	0.584268	8153.96	2010
Southeast Asia	0.590415	8093.93	2011
Southeast Asia	0.59678	7982.29	2012
Southeast Asia	0.603145	7856.15	2013
Southeast Asia	0.609439	7753.12	2014
Southeast Asia	0.615689	7710.55	2015
Southeast Asia	0.62184	7752.05	2016
Southeast Asia	0.627978	7847.28	2017
Southeast Asia	0.634096	7951.22	2018
Southeast Asia	0.640107	8018.33	2019
Southeast Asia	0.64507	8026.05	2020
Southeast Asia	0.649777	8020.12	2021
Oceania	0.391195	8332.76	1990
Oceania	0.394419	8303.53	1991
Oceania	0.397572	8290.86	1992
Oceania	0.401113	8289.77	1993
Oceania	0.404892	8296.83	1994
Oceania	0.408507	8308.33	1995
Oceania	0.412437	8387.73	1996
Oceania	0.415893	8560.14	1997
Oceania	0.419225	8762.88	1998
Oceania	0.422521	8935	1999
Oceania	0.42507	9015.11	2000
Oceania	0.427004	8993.04	2001
Oceania	0.428535	8920.73	2002
Oceania	0.43006	8828.39	2003
Oceania	0.431581	8748.35	2004
Oceania	0.433152	8712.88	2005
Oceania	0.434584	8717.76	2006
Oceania	0.436102	8732.67	2007
Oceania	0.437392	8750.24	2008
Oceania	0.438808	8764.09	2009
Oceania	0.440752	8767.57	2010
Oceania	0.442618	8737.28	2011
Oceania	0.444524	8670.22	2012
Oceania	0.446594	8591.29	2013
Oceania	0.449364	8526.75	2014
Oceania	0.452397	8503.19	2015
Oceania	0.455454	8553.69	2016
Oceania	0.458378	8660.33	2017
Oceania	0.460818	8774.17	2018
Oceania	0.463334	8846.1	2019
Oceania	0.465535	8843.76	2020
Oceania	0.467445	8870.22	2021
Central Europe	0.637272	4175.44	1990
Central Europe	0.643083	4167.51	1991
Central Europe	0.648772	4164.6	1992
Central Europe	0.65447	4165.47	1993
Central Europe	0.661219	4169.35	1994
Central Europe	0.667955	4175.36	1995
Central Europe	0.674121	4209.38	1996
Central Europe	0.680037	4280.64	1997
Central Europe	0.685968	4363.38	1998
Central Europe	0.692056	4431.63	1999
Central Europe	0.69878	4459.57	2000
Central Europe	0.705657	4429.54	2001
Central Europe	0.712001	4357.89	2002
Central Europe	0.717824	4270.81	2003
Central Europe	0.723494	4194.38	2004
Central Europe	0.728674	4155.19	2005
Central Europe	0.733476	4146.78	2006
Central Europe	0.738077	4142.66	2007
Central Europe	0.743148	4140.26	2008
Central Europe	0.748766	4137.1	2009
Central Europe	0.754919	4130.71	2010
Central Europe	0.760349	4110.11	2011
Central Europe	0.764803	4073.67	2012
Central Europe	0.768568	4033.1	2013
Central Europe	0.771755	4000.28	2014
Central Europe	0.774844	3987.06	2015
Central Europe	0.777817	4010.38	2016
Central Europe	0.781359	4062.1	2017
Central Europe	0.785476	4116.76	2018
Central Europe	0.789749	4148.8	2019
Central Europe	0.793111	4138.59	2020
Central Europe	0.796244	4131.02	2021
Central Asia	0.553362	4297.57	1990
Central Asia	0.555148	4307.43	1991
Central Asia	0.55727	4322.83	1992
Central Asia	0.560083	4342.23	1993
Central Asia	0.5627	4364.71	1994
Central Asia	0.565586	4389.19	1995
Central Asia	0.568761	4436.49	1996
Central Asia	0.571766	4512.14	1997
Central Asia	0.574659	4593.64	1998
Central Asia	0.578121	4659.41	1999
Central Asia	0.582156	4687.7	2000
Central Asia	0.586646	4659.19	2001
Central Asia	0.591457	4584.4	2002
Central Asia	0.59653	4488.49	2003
Central Asia	0.601737	4397.4	2004
Central Asia	0.607294	4336.72	2005
Central Asia	0.613078	4301.49	2006
Central Asia	0.619105	4269.38	2007
Central Asia	0.62493	4240	2008
Central Asia	0.630103	4212.92	2009
Central Asia	0.635296	4187.7	2010
Central Asia	0.640314	4158.31	2011
Central Asia	0.644674	4122.9	2012
Central Asia	0.648888	4088.54	2013
Central Asia	0.653	4062.4	2014
Central Asia	0.656818	4051.67	2015
Central Asia	0.660312	4061.26	2016
Central Asia	0.663577	4083.93	2017
Central Asia	0.666666	4108.7	2018
Central Asia	0.669837	4124.59	2019
Central Asia	0.672487	4125.47	2020
Central Asia	0.675164	4114.4	2021
Eastern Europe	0.66425	5041.41	1990
Eastern Europe	0.671452	5037.92	1991
Eastern Europe	0.678753	5043.02	1992
Eastern Europe	0.683359	5057.58	1993
Eastern Europe	0.686012	5081.16	1994
Eastern Europe	0.689459	5110.63	1995
Eastern Europe	0.692791	5203.27	1996
Eastern Europe	0.695203	5377.63	1997
Eastern Europe	0.69694	5575.23	1998
Eastern Europe	0.698814	5737.04	1999
Eastern Europe	0.701011	5803.12	2000
Eastern Europe	0.703506	5751.38	2001
Eastern Europe	0.706727	5627.43	2002
Eastern Europe	0.712025	5475.49	2003
Eastern Europe	0.719215	5337.12	2004
Eastern Europe	0.726266	5253.73	2005
Eastern Europe	0.732617	5216.22	2006
Eastern Europe	0.738787	5183.9	2007
Eastern Europe	0.74545	5155.43	2008
Eastern Europe	0.75107	5126.04	2009
Eastern Europe	0.756606	5090.28	2010
Eastern Europe	0.761025	5025.28	2011
Eastern Europe	0.765423	4927.9	2012
Eastern Europe	0.770338	4826.38	2013
Eastern Europe	0.775092	4746.24	2014
Eastern Europe	0.779663	4712.06	2015
Eastern Europe	0.784805	4752.94	2016
Eastern Europe	0.790015	4847.64	2017
Eastern Europe	0.794486	4947.81	2018
Eastern Europe	0.798138	5003.85	2019
Eastern Europe	0.800505	4995.98	2020
Eastern Europe	0.802851	4983.09	2021
High-income Asia Pacific	0.767804	1863.74	1990
High-income Asia Pacific	0.773333	1854.77	1991
High-income Asia Pacific	0.778834	1848.28	1992
High-income Asia Pacific	0.783967	1844.11	1993
High-income Asia Pacific	0.789028	1842.06	1994
High-income Asia Pacific	0.794099	1841.88	1995
High-income Asia Pacific	0.798863	1861.51	1996
High-income Asia Pacific	0.803128	1907.03	1997
High-income Asia Pacific	0.806831	1960.4	1998
High-income Asia Pacific	0.810469	2004.17	1999
High-income Asia Pacific	0.814089	2020.34	2000
High-income Asia Pacific	0.817545	2005.05	2001
High-income Asia Pacific	0.82111	1973.43	2002
High-income Asia Pacific	0.824636	1936.4	2003
High-income Asia Pacific	0.828074	1904.45	2004
High-income Asia Pacific	0.831062	1888.22	2005
High-income Asia Pacific	0.833766	1884.13	2006
High-income Asia Pacific	0.836546	1881.22	2007
High-income Asia Pacific	0.83928	1878.66	2008
High-income Asia Pacific	0.841771	1876.23	2009
High-income Asia Pacific	0.844682	1872.95	2010
High-income Asia Pacific	0.847722	1863.67	2011
High-income Asia Pacific	0.850693	1847.29	2012
High-income Asia Pacific	0.853671	1829.05	2013
High-income Asia Pacific	0.856612	1814.17	2014
High-income Asia Pacific	0.859603	1807.69	2015
High-income Asia Pacific	0.862733	1816.23	2016
High-income Asia Pacific	0.86587	1836.3	2017
High-income Asia Pacific	0.869073	1857.29	2018
High-income Asia Pacific	0.872219	1868.98	2019
High-income Asia Pacific	0.874437	1861.49	2020
High-income Asia Pacific	0.876767	1862.28	2021
Australasia	0.731234	2939.23	1990
Australasia	0.734915	2928.44	1991
Australasia	0.739006	2922.16	1992
Australasia	0.743426	2919.45	1993
Australasia	0.747726	2919.42	1994
Australasia	0.752015	2921.14	1995
Australasia	0.756387	2950.41	1996
Australasia	0.76099	3017.04	1997
Australasia	0.7653	3095.77	1998
Australasia	0.769521	3161.55	1999
Australasia	0.773791	3189.29	2000
Australasia	0.778074	3174.37	2001
Australasia	0.78248	3138.04	2002
Australasia	0.786285	3093.83	2003
Australasia	0.789428	3055.34	2004
Australasia	0.791722	3036.07	2005
Australasia	0.792857	3032.11	2006
Australasia	0.79395	3029.92	2007
Australasia	0.796402	3028.47	2008
Australasia	0.799932	3026.68	2009
Australasia	0.804112	3023.42	2010
Australasia	0.808161	3013.62	2011
Australasia	0.812464	2996.68	2012
Australasia	0.817349	2977.94	2013
Australasia	0.821647	2962.75	2014
Australasia	0.825611	2956.48	2015
Australasia	0.829457	2968.62	2016
Australasia	0.832924	2996.11	2017
Australasia	0.836619	3025.42	2018
Australasia	0.840582	3043.05	2019
Australasia	0.843333	3042.04	2020
Australasia	0.845514	3036.62	2021
Western Europe	0.7464	4007	1990
Western Europe	0.75167	3983.18	1991
Western Europe	0.757022	3965.07	1992
Western Europe	0.762057	3952.9	1993
Western Europe	0.766693	3946.64	1994
Western Europe	0.770622	3946.1	1995
Western Europe	0.77408	3997.7	1996
Western Europe	0.777578	4116.53	1997
Western Europe	0.780867	4256.8	1998
Western Europe	0.784019	4372.88	1999
Western Europe	0.7874	4419.21	2000
Western Europe	0.790904	4382.26	2001
Western Europe	0.794165	4299.06	2002
Western Europe	0.796962	4200.2	2003
Western Europe	0.799716	4115.73	2004
Western Europe	0.802414	4075.17	2005
Western Europe	0.805067	4071.71	2006
Western Europe	0.807723	4075.45	2007
Western Europe	0.810484	4082.24	2008
Western Europe	0.81311	4088.13	2009
Western Europe	0.816142	4088.98	2010
Western Europe	0.819375	4066.48	2011
Western Europe	0.822634	4016.6	2012
Western Europe	0.825787	3958.28	2013
Western Europe	0.82861	3910.43	2014
Western Europe	0.831322	3892.3	2015
Western Europe	0.834216	3918.07	2016
Western Europe	0.837522	3971.8	2017
Western Europe	0.840834	4028.95	2018
Western Europe	0.844212	4064.16	2019
Western Europe	0.84655	4065.99	2020
Western Europe	0.848726	4069.17	2021
Caribbean	0.518111	7420.57	1990
Caribbean	0.522789	7424.61	1991
Caribbean	0.526984	7443.21	1992
Caribbean	0.530507	7473.42	1993
Caribbean	0.533584	7512.09	1994
Caribbean	0.536651	7556.49	1995
Caribbean	0.539776	7680.61	1996
Caribbean	0.543303	7909.83	1997
Caribbean	0.547365	8168.83	1998
Caribbean	0.55206	8381.93	1999
Caribbean	0.557369	8473.08	2000
Caribbean	0.56311	8399.46	2001
Caribbean	0.569069	8214	2002
Caribbean	0.574889	7983.53	2003
Caribbean	0.580533	7774.88	2004
Caribbean	0.585758	7655.21	2005
Caribbean	0.590602	7608.03	2006
Caribbean	0.59471	7569.76	2007
Caribbean	0.598297	7537.44	2008
Caribbean	0.601655	7508.59	2009
Caribbean	0.60548	7475.58	2010
Caribbean	0.609525	7424.48	2011
Caribbean	0.613255	7357.42	2012
Caribbean	0.616877	7290.09	2013
Caribbean	0.620443	7242.54	2014
Caribbean	0.624075	7234.53	2015
Caribbean	0.627582	7297.52	2016
Caribbean	0.630788	7415.67	2017
Caribbean	0.633972	7535.41	2018
Caribbean	0.637321	7602.47	2019
Caribbean	0.639709	7560.39	2020
Caribbean	0.642003	7581.78	2021
High-income North America	0.76566	4981.48	1990
High-income North America	0.76805	4962.55	1991
High-income North America	0.77155	4952.97	1992
High-income North America	0.774978	4951.4	1993
High-income North America	0.778207	4956.67	1994
High-income North America	0.781348	4967.05	1995
High-income North America	0.784105	5263.46	1996
High-income North America	0.786348	5950.98	1997
High-income North America	0.788569	6766.1	1998
High-income North America	0.791196	7446.61	1999
High-income North America	0.794997	7730.36	2000
High-income North America	0.799275	7523.05	2001
High-income North America	0.802961	7030.3	2002
High-income North America	0.805821	6441.4	2003
High-income North America	0.807991	5945.49	2004
High-income North America	0.808887	5731.17	2005
High-income North America	0.809721	5730.85	2006
High-income North America	0.812486	5744.95	2007
High-income North America	0.817084	5764.67	2008
High-income North America	0.82247	5781.43	2009
High-income North America	0.827814	5786.34	2010
High-income North America	0.832061	5757.21	2011
High-income North America	0.835669	5689.06	2012
High-income North America	0.839059	5599.34	2013
High-income North America	0.842341	5505.63	2014
High-income North America	0.845877	5425.32	2015
High-income North America	0.849423	5346.35	2016
High-income North America	0.85296	5258.55	2017
High-income North America	0.856316	5182.53	2018
High-income North America	0.859749	5138.91	2019
High-income North America	0.861874	5127.95	2020
High-income North America	0.863465	5133.04	2021
Southern Latin America	0.587308	3440.03	1990
Southern Latin America	0.592119	3432.99	1991
Southern Latin America	0.59808	3429.61	1992
Southern Latin America	0.603589	3429.12	1993
Southern Latin America	0.609392	3430.6	1994
Southern Latin America	0.614373	3433.18	1995
Southern Latin America	0.61926	3451.82	1996
Southern Latin America	0.624756	3492.17	1997
Southern Latin America	0.630349	3539.31	1998
Southern Latin America	0.635748	3578.25	1999
Southern Latin America	0.641237	3593.81	2000
Southern Latin America	0.64604	3574.82	2001
Southern Latin America	0.649826	3530.86	2002
Southern Latin America	0.652552	3477.62	2003
Southern Latin America	0.655719	3430.78	2004
Southern Latin America	0.660519	3406.16	2005
Southern Latin America	0.664386	3399.07	2006
Southern Latin America	0.667393	3393.75	2007
Southern Latin America	0.670689	3389.34	2008
Southern Latin America	0.674152	3384.98	2009
Southern Latin America	0.678761	3379.85	2010
Southern Latin America	0.684134	3369.75	2011
Southern Latin America	0.688428	3354.13	2012
Southern Latin America	0.691716	3337.6	2013
Southern Latin America	0.69604	3324.74	2014
Southern Latin America	0.703287	3320.17	2015
Southern Latin America	0.710788	3331.55	2016
Southern Latin America	0.717548	3356.5	2017
Southern Latin America	0.724952	3384.66	2018
Southern Latin America	0.731134	3405.95	2019
Southern Latin America	0.733963	3430.15	2020
Southern Latin America	0.735985	3419.6	2021
Andean Latin America	0.500011	4714.12	1990
Andean Latin America	0.501652	4701.18	1991
Andean Latin America	0.503656	4694.75	1992
Andean Latin America	0.506388	4693.74	1993
Andean Latin America	0.510306	4696.82	1994
Andean Latin America	0.514896	4702.59	1995
Andean Latin America	0.519376	4746.19	1996
Andean Latin America	0.524036	4839.96	1997
Andean Latin America	0.528444	4948.9	1998
Andean Latin America	0.532744	5037.91	1999
Andean Latin America	0.537561	5071.61	2000
Andean Latin America	0.542572	5024.53	2001
Andean Latin America	0.547911	4919.51	2002
Andean Latin America	0.553109	4794.26	2003
Andean Latin America	0.558235	4686.69	2004
Andean Latin America	0.563092	4634.22	2005
Andean Latin America	0.567987	4625.26	2006
Andean Latin America	0.572999	4621.44	2007
Andean Latin America	0.578564	4619.96	2008
Andean Latin America	0.583999	4618.37	2009
Andean Latin America	0.590201	4614.29	2010
Andean Latin America	0.596945	4597.22	2011
Andean Latin America	0.603839	4565.5	2012
Andean Latin America	0.610705	4530.19	2013
Andean Latin America	0.61706	4502.37	2014
Andean Latin America	0.622761	4493.48	2015
Andean Latin America	0.628161	4522.13	2016
Andean Latin America	0.633538	4580.53	2017
Andean Latin America	0.63886	4640.31	2018
Andean Latin America	0.643921	4673.98	2019
Andean Latin America	0.647807	4658.7	2020
Andean Latin America	0.651602	4684.23	2021
Central Latin America	0.485787	5059.7	1990
Central Latin America	0.489559	5049.01	1991
Central Latin America	0.49411	5046.59	1992
Central Latin America	0.499418	5050.77	1993
Central Latin America	0.505061	5060.04	1994
Central Latin America	0.509874	5072.82	1995
Central Latin America	0.514693	5182.8	1996
Central Latin America	0.520171	5425.01	1997
Central Latin America	0.526132	5710.32	1998
Central Latin America	0.531807	5949.26	1999
Central Latin America	0.5373	6052.17	2000
Central Latin America	0.54244	6000.92	2001
Central Latin America	0.547134	5870.05	2002
Central Latin America	0.551446	5709.59	2003
Central Latin America	0.556011	5569.67	2004
Central Latin America	0.56075	5500.47	2005
Central Latin America	0.565649	5487.07	2006
Central Latin America	0.570707	5478.93	2007
Central Latin America	0.575839	5473.44	2008
Central Latin America	0.57994	5467.98	2009
Central Latin America	0.584253	5459.88	2010
Central Latin America	0.589308	5437.91	2011
Central Latin America	0.594827	5400.96	2012
Central Latin America	0.600731	5361.83	2013
Central Latin America	0.606509	5333.11	2014
Central Latin America	0.611815	5327.7	2015
Central Latin America	0.617086	5374.18	2016
Central Latin America	0.622442	5464.2	2017
Central Latin America	0.627765	5556.62	2018
Central Latin America	0.632847	5609.32	2019
Central Latin America	0.636996	5581.37	2020
Central Latin America	0.640685	5600.1	2021
Tropical Latin America	0.499588	4594.44	1990
Tropical Latin America	0.50429	4582.37	1991
Tropical Latin America	0.508057	4578.82	1992
Tropical Latin America	0.511622	4582.31	1993
Tropical Latin America	0.51533	4591.2	1994
Tropical Latin America	0.519291	4603.87	1995
Tropical Latin America	0.523499	4728.25	1996
Tropical Latin America	0.527841	5004.35	1997
Tropical Latin America	0.532165	5329.28	1998
Tropical Latin America	0.536659	5599.97	1999
Tropical Latin America	0.541716	5713.14	2000
Tropical Latin America	0.546932	5638.94	2001
Tropical Latin America	0.552365	5460.57	2002
Tropical Latin America	0.557691	5245.23	2003
Tropical Latin America	0.563269	5060.03	2004
Tropical Latin America	0.568897	4971.95	2005
Tropical Latin America	0.57472	4958.68	2006
Tropical Latin America	0.580915	4951.22	2007
Tropical Latin America	0.587354	4946.98	2008
Tropical Latin America	0.593303	4943.26	2009
Tropical Latin America	0.599646	4937.45	2010
Tropical Latin America	0.605957	4919.78	2011
Tropical Latin America	0.611787	4888.87	2012
Tropical Latin America	0.617402	4855	2013
Tropical Latin America	0.622646	4828.42	2014
Tropical Latin America	0.6274	4819.42	2015
Tropical Latin America	0.631533	4852	2016
Tropical Latin America	0.635765	4920.67	2017
Tropical Latin America	0.64018	4991.82	2018
Tropical Latin America	0.644694	5031.93	2019
Tropical Latin America	0.648603	5016.99	2020
Tropical Latin America	0.652442	5059.31	2021
North Africa and Middle East	0.437421	4825.35	1990
North Africa and Middle East	0.445921	4812.27	1991
North Africa and Middle East	0.453971	4807.63	1992
North Africa and Middle East	0.462102	4809.53	1993
North Africa and Middle East	0.470394	4815.97	1994
North Africa and Middle East	0.478553	4823.43	1995
North Africa and Middle East	0.486463	4863.89	1996
North Africa and Middle East	0.49398	4949.64	1997
North Africa and Middle East	0.501445	5049.32	1998
North Africa and Middle East	0.508956	5131.59	1999
North Africa and Middle East	0.516824	5164.28	2000
North Africa and Middle East	0.524091	5126.79	2001
North Africa and Middle East	0.531149	5040.13	2002
North Africa and Middle East	0.538292	4934.73	2003
North Africa and Middle East	0.545678	4840.32	2004
North Africa and Middle East	0.553047	4786.96	2005
North Africa and Middle East	0.560089	4765.92	2006
North Africa and Middle East	0.566516	4746.29	2007
North Africa and Middle East	0.572339	4726.23	2008
North Africa and Middle East	0.577062	4705.99	2009
North Africa and Middle East	0.581849	4684.48	2010
North Africa and Middle East	0.587593	4641.11	2011
North Africa and Middle East	0.594112	4571.53	2012
North Africa and Middle East	0.601127	4495.5	2013
North Africa and Middle East	0.608419	4433.15	2014
North Africa and Middle East	0.615777	4404.67	2015
North Africa and Middle East	0.623142	4425.72	2016
North Africa and Middle East	0.630561	4479.31	2017
North Africa and Middle East	0.637918	4538.17	2018
North Africa and Middle East	0.645095	4575.36	2019
North Africa and Middle East	0.651673	4577.2	2020
North Africa and Middle East	0.658225	4579.62	2021
Central Sub-Saharan Africa	0.302375	4320.45	1990
Central Sub-Saharan Africa	0.305221	4331.48	1991
Central Sub-Saharan Africa	0.307804	4349.16	1992
Central Sub-Saharan Africa	0.309082	4372.09	1993
Central Sub-Saharan Africa	0.309898	4398.87	1994
Central Sub-Saharan Africa	0.311059	4428.93	1995
Central Sub-Saharan Africa	0.312674	4490.64	1996
Central Sub-Saharan Africa	0.314502	4594.5	1997
Central Sub-Saharan Africa	0.316506	4708.49	1998
Central Sub-Saharan Africa	0.318569	4800.65	1999
Central Sub-Saharan Africa	0.320841	4839.72	2000
Central Sub-Saharan Africa	0.323749	4813.94	2001
Central Sub-Saharan Africa	0.327567	4750.22	2002
Central Sub-Saharan Africa	0.331935	4670.49	2003
Central Sub-Saharan Africa	0.33742	4596.88	2004
Central Sub-Saharan Africa	0.344099	4552	2005
Central Sub-Saharan Africa	0.35146	4529.77	2006
Central Sub-Saharan Africa	0.359566	4510.59	2007
Central Sub-Saharan Africa	0.368488	4492.69	2008
Central Sub-Saharan Africa	0.376669	4474.45	2009
Central Sub-Saharan Africa	0.385381	4454.6	2010
Central Sub-Saharan Africa	0.394692	4417.22	2011
Central Sub-Saharan Africa	0.404234	4360.62	2012
Central Sub-Saharan Africa	0.413522	4300.54	2013
Central Sub-Saharan Africa	0.422579	4252.71	2014
Central Sub-Saharan Africa	0.430988	4233.21	2015
Central Sub-Saharan Africa	0.438746	4248.14	2016
Central Sub-Saharan Africa	0.446179	4284.53	2017
Central Sub-Saharan Africa	0.45325	4325.69	2018
Central Sub-Saharan Africa	0.46016	4354.97	2019
Central Sub-Saharan Africa	0.466456	4378.32	2020
Central Sub-Saharan Africa	0.472256	4349.82	2021
South Asia	0.319797	4443.34	1990
South Asia	0.325854	4414.72	1991
South Asia	0.331941	4396.08	1992
South Asia	0.338013	4386.09	1993
South Asia	0.344323	4383.45	1994
South Asia	0.350726	4386.52	1995
South Asia	0.357287	4425.03	1996
South Asia	0.363719	4509.48	1997
South Asia	0.370288	4609.07	1998
South Asia	0.376979	4692.58	1999
South Asia	0.383388	4728.98	2000
South Asia	0.389533	4686.38	2001
South Asia	0.395194	4578.02	2002
South Asia	0.400983	4441.19	2003
South Asia	0.407181	4313.44	2004
South Asia	0.413987	4232.25	2005
South Asia	0.421367	4193.26	2006
South Asia	0.429262	4163.64	2007
South Asia	0.437012	4138.01	2008
South Asia	0.445197	4110.82	2009
South Asia	0.454076	4076.62	2010
South Asia	0.463339	4016.53	2011
South Asia	0.473081	3930.34	2012
South Asia	0.483434	3841.03	2013
South Asia	0.494084	3771.84	2014
South Asia	0.504891	3745.55	2015
South Asia	0.515311	3775.74	2016
South Asia	0.525128	3840.2	2017
South Asia	0.534477	3907.93	2018
South Asia	0.543246	3947.77	2019
South Asia	0.550586	3939.42	2020
South Asia	0.557865	3937.93	2021
Eastern Sub-Saharan Africa	0.233622	4963.26	1990
Eastern Sub-Saharan Africa	0.23634	4960.49	1991
Eastern Sub-Saharan Africa	0.238615	4964.56	1992
Eastern Sub-Saharan Africa	0.240817	4974.45	1993
Eastern Sub-Saharan Africa	0.242902	4996.33	1994
Eastern Sub-Saharan Africa	0.245424	5023.21	1995
Eastern Sub-Saharan Africa	0.248585	5091.59	1996
Eastern Sub-Saharan Africa	0.252145	5220.14	1997
Eastern Sub-Saharan Africa	0.255891	5367.49	1998
Eastern Sub-Saharan Africa	0.259957	5489.31	1999
Eastern Sub-Saharan Africa	0.264165	5538.74	2000
Eastern Sub-Saharan Africa	0.268772	5481.66	2001
Eastern Sub-Saharan Africa	0.273484	5345.26	2002
Eastern Sub-Saharan Africa	0.278434	5178.16	2003
Eastern Sub-Saharan Africa	0.283937	5028.97	2004
Eastern Sub-Saharan Africa	0.28997	4946.15	2005
Eastern Sub-Saharan Africa	0.296455	4919.67	2006
Eastern Sub-Saharan Africa	0.303576	4902.69	2007
Eastern Sub-Saharan Africa	0.310918	4889.21	2008
Eastern Sub-Saharan Africa	0.318457	4873.11	2009
Eastern Sub-Saharan Africa	0.326296	4848.13	2010
Eastern Sub-Saharan Africa	0.334253	4785.44	2011
Eastern Sub-Saharan Africa	0.341628	4682.15	2012
Eastern Sub-Saharan Africa	0.349207	4570.61	2013
Eastern Sub-Saharan Africa	0.35701	4481.32	2014
Eastern Sub-Saharan Africa	0.364907	4444.8	2015
Eastern Sub-Saharan Africa	0.372759	4463.59	2016
Eastern Sub-Saharan Africa	0.3805	4507.07	2017
Eastern Sub-Saharan Africa	0.388355	4556.86	2018
Eastern Sub-Saharan Africa	0.396345	4595.25	2019
Eastern Sub-Saharan Africa	0.40348	4634.27	2020
Eastern Sub-Saharan Africa	0.409721	4588.15	2021
Southern Sub-Saharan Africa	0.506947	5123.33	1990
Southern Sub-Saharan Africa	0.512378	5118.03	1991
Southern Sub-Saharan Africa	0.517569	5119.55	1992
Southern Sub-Saharan Africa	0.522773	5126.64	1993
Southern Sub-Saharan Africa	0.528063	5138.28	1994
Southern Sub-Saharan Africa	0.53338	5153.76	1995
Southern Sub-Saharan Africa	0.53878	5264.46	1996
Southern Sub-Saharan Africa	0.544134	5503.9	1997
Southern Sub-Saharan Africa	0.549142	5786.34	1998
Southern Sub-Saharan Africa	0.553885	6024.38	1999
Southern Sub-Saharan Africa	0.558491	6129.75	2000
Southern Sub-Saharan Africa	0.562511	6079.37	2001
Southern Sub-Saharan Africa	0.56605	5942.07	2002
Southern Sub-Saharan Africa	0.569215	5772.35	2003
Southern Sub-Saharan Africa	0.57239	5625	2004
Southern Sub-Saharan Africa	0.576116	5555.22	2005
Southern Sub-Saharan Africa	0.580685	5547.81	2006
Southern Sub-Saharan Africa	0.585673	5546.98	2007
Southern Sub-Saharan Africa	0.590405	5548.93	2008
Southern Sub-Saharan Africa	0.594585	5549.78	2009
Southern Sub-Saharan Africa	0.598836	5545.75	2010
Southern Sub-Saharan Africa	0.603347	5525.67	2011
Southern Sub-Saharan Africa	0.608038	5488.54	2012
Southern Sub-Saharan Africa	0.612844	5447.03	2013
Southern Sub-Saharan Africa	0.617453	5413.5	2014
Southern Sub-Saharan Africa	0.621838	5400.43	2015
Southern Sub-Saharan Africa	0.625919	5431.12	2016
Southern Sub-Saharan Africa	0.629762	5497.75	2017
Southern Sub-Saharan Africa	0.633411	5567.74	2018
Southern Sub-Saharan Africa	0.63694	5608.92	2019
Southern Sub-Saharan Africa	0.639882	5608.84	2020
Southern Sub-Saharan Africa	0.6422	5576.08	2021
Western Sub-Saharan Africa	0.2737	4499.19	1990
Western Sub-Saharan Africa	0.277411	4492.2	1991
Western Sub-Saharan Africa	0.281025	4491.11	1992
Western Sub-Saharan Africa	0.284432	4494.46	1993
Western Sub-Saharan Africa	0.2877	4502.09	1994
Western Sub-Saharan Africa	0.290983	4512.84	1995
Western Sub-Saharan Africa	0.294618	4561.01	1996
Western Sub-Saharan Africa	0.298302	4659.25	1997
Western Sub-Saharan Africa	0.302026	4772.04	1998
Western Sub-Saharan Africa	0.30581	4865.28	1999
Western Sub-Saharan Africa	0.309781	4904.64	2000
Western Sub-Saharan Africa	0.314028	4862.22	2001
Western Sub-Saharan Africa	0.318881	4759.68	2002
Western Sub-Saharan Africa	0.324233	4634.5	2003
Western Sub-Saharan Africa	0.330228	4524.38	2004
Western Sub-Saharan Africa	0.33678	4466.77	2005
Western Sub-Saharan Africa	0.343248	4452.22	2006
Western Sub-Saharan Africa	0.35004	4444.59	2007
Western Sub-Saharan Africa	0.356716	4440.01	2008
Western Sub-Saharan Africa	0.363492	4434.83	2009
Western Sub-Saharan Africa	0.370609	4425.12	2010
Western Sub-Saharan Africa	0.377609	4390.12	2011
Western Sub-Saharan Africa	0.384753	4326.64	2012
Western Sub-Saharan Africa	0.39189	4256.12	2013
Western Sub-Saharan Africa	0.399162	4199.97	2014
Western Sub-Saharan Africa	0.406238	4179.5	2015
Western Sub-Saharan Africa	0.412927	4206.29	2016
Western Sub-Saharan Africa	0.419615	4262.37	2017
Western Sub-Saharan Africa	0.426437	4325.1	2018
Western Sub-Saharan Africa	0.433384	4371.5	2019
Western Sub-Saharan Africa	0.439822	4405.06	2020
Western Sub-Saharan Africa	0.446023	4384.27	2021
High-income Asia Pacific	0.767804	1.5035	1990
Central Asia	0.553362	0.588685	1990
Eastern Sub-Saharan Africa	0.23634	2.03526	1991
Central Europe	0.643083	1.49769	1991
Southeast Asia	0.47175	1.44547	1991
High-income North America	0.76566	3.05043	1990
Western Sub-Saharan Africa	0.2737	2.11591	1990
Oceania	0.391195	4.34704	1990
Australasia	0.731234	2.74622	1990
Central Sub-Saharan Africa	0.302375	2.37946	1990
Caribbean	0.518111	6.21841	1990
South Asia	0.325854	0.46148	1991
Southern Sub-Saharan Africa	0.506947	5.10507	1990
Eastern Sub-Saharan Africa	0.233622	2.03442	1990
Eastern Europe	0.66425	0.707838	1990
High-income North America	0.76805	3.17598	1991
Central Europe	0.637272	1.52535	1990
Western Sub-Saharan Africa	0.277411	2.13846	1991
Eastern Europe	0.671452	0.721266	1991
High-income Asia Pacific	0.773333	1.50792	1991
South Asia	0.319797	0.463627	1990
Western Europe	0.7464	2.89301	1990
Caribbean	0.522789	6.30676	1991
Central Asia	0.555148	0.690785	1991
Tropical Latin America	0.499588	2.10832	1990
Southern Latin America	0.587308	5.72285	1990
Southern Sub-Saharan Africa	0.512378	5.13549	1991
North Africa and Middle East	0.437421	2.24959	1990
Andean Latin America	0.500011	4.56895	1990
Central Europe	0.648772	1.48348	1992
High-income North America	0.77155	3.2443	1992
Western Sub-Saharan Africa	0.281025	2.16763	1992
Central Sub-Saharan Africa	0.305221	2.39836	1991
East Asia	0.488431	1.63293	1992
Caribbean	0.526984	6.46586	1992
South Asia	0.331941	0.464846	1992
Southeast Asia	0.47949	1.4503	1992
Central Latin America	0.485787	2.96683	1990
Eastern Sub-Saharan Africa	0.238615	2.04252	1992
Australasia	0.734915	2.80667	1991
Global	0.534637	1.86156	1992
Central Sub-Saharan Africa	0.307804	2.39674	1992
Central Asia	0.55727	0.73285	1992
Southern Sub-Saharan Africa	0.517569	5.30648	1992
Australasia	0.747726	3.0629	1994
Central Latin America	0.489559	2.96812	1991
Eastern Europe	0.678753	0.74553	1992
High-income North America	0.778207	3.45017	1994
East Asia	0.471179	1.63895	1990
Eastern Europe	0.686012	0.79337	1994
Australasia	0.739006	2.82371	1992
Southern Latin America	0.592119	5.32052	1991
Central Europe	0.661219	1.4779	1994
South Asia	0.344323	0.47645	1994
Caribbean	0.533584	5.58198	1994
Western Sub-Saharan Africa	0.2877	2.21867	1994
Oceania	0.394419	4.39691	1991
High-income Asia Pacific	0.789028	1.45927	1994
Western Europe	0.75167	2.84814	1991
Central Asia	0.5627	0.722114	1994
Tropical Latin America	0.50429	2.14388	1991
Eastern Sub-Saharan Africa	0.242902	2.04728	1994
Tropical Latin America	0.508057	2.21378	1992
Central Sub-Saharan Africa	0.311059	2.4098	1995
North Africa and Middle East	0.445921	2.24219	1991
North Africa and Middle East	0.453971	2.22933	1992
Oceania	0.397572	4.40673	1992
Eastern Europe	0.689459	0.76889	1995
Global	0.555139	1.82296	1997
High-income Asia Pacific	0.778834	1.47458	1992
High-income North America	0.781348	3.50867	1995
Central Europe	0.667955	1.42783	1995
East Asia	0.479936	1.63532	1991
Eastern Sub-Saharan Africa	0.245424	2.04319	1995
Caribbean	0.536651	5.50296	1995
Southeast Asia	0.464104	1.44984	1990
Southern Sub-Saharan Africa	0.544134	5.79536	1997
Western Sub-Saharan Africa	0.290983	2.2274	1995
Oceania	0.404892	4.44308	1994
Eastern Europe	0.695203	0.705107	1997
Tropical Latin America	0.51533	2.32593	1994
Western Europe	0.766693	2.5772	1994
Andean Latin America	0.510306	3.77006	1994
North Africa and Middle East	0.470394	2.22214	1994
High-income Asia Pacific	0.803128	1.43112	1997
South Asia	0.363719	0.486743	1997
Andean Latin America	0.501652	4.25961	1991
Central Latin America	0.505061	2.86718	1994
Southern Latin America	0.609392	5.49361	1994
South Asia	0.350726	0.491495	1995
East Asia	0.504886	1.62853	1994
High-income Asia Pacific	0.794099	1.51832	1995
Caribbean	0.543303	4.60225	1997
Western Sub-Saharan Africa	0.298302	2.24196	1997
Caribbean	0.55206	3.99862	1999
Eastern Europe	0.69694	0.704353	1998
Oceania	0.408507	4.46969	1995
High-income North America	0.788569	3.81374	1998
Southern Latin America	0.59808	5.37759	1992
Western Europe	0.757022	2.75274	1992
High-income North America	0.786348	3.65267	1997
Eastern Sub-Saharan Africa	0.252145	2.04385	1997
Western Sub-Saharan Africa	0.302026	2.24903	1998
Caribbean	0.547365	4.30676	1998
Andean Latin America	0.503656	4.13463	1992
Southern Latin America	0.624756	2.86676	1997
Southern Sub-Saharan Africa	0.562511	6.69786	2001
Western Sub-Saharan Africa	0.30581	2.24217	1999
Australasia	0.76099	3.6544	1997
Andean Latin America	0.532744	2.90129	1999
Western Europe	0.784019	2.61642	1999
North Africa and Middle East	0.508956	2.13922	1999
Central Latin America	0.531807	3.12088	1999
Eastern Sub-Saharan Africa	0.268772	2.04885	2001
South Asia	0.389533	0.481323	2001
Eastern Sub-Saharan Africa	0.264165	2.06363	2000
High-income Asia Pacific	0.817545	1.29237	2001
Southern Latin America	0.614373	5.75602	1995
Eastern Sub-Saharan Africa	0.259957	2.05839	1999
High-income North America	0.794997	4.64697	2000
High-income North America	0.791196	4.21992	1999
Australasia	0.778074	4.10924	2001
High-income North America	0.799275	4.94907	2001
Global	0.525529	1.8725	1990
Caribbean	0.56311	3.9991	2001
Western Sub-Saharan Africa	0.309781	2.23596	2000
Tropical Latin America	0.536659	3.25473	1999
Eastern Sub-Saharan Africa	0.255891	2.05716	1998
Tropical Latin America	0.541716	3.6143	2000
East Asia	0.597096	1.18497	2005
Southeast Asia	0.557391	1.50776	2005
Oceania	0.415893	4.54412	1997
Australasia	0.769521	4.0886	1999
North Africa and Middle East	0.516824	2.12139	2000
South Asia	0.370288	0.489817	1998
Southern Latin America	0.641237	2.38292	2000
Eastern Europe	0.732617	0.768041	2006
East Asia	0.607273	1.13725	2006
Southeast Asia	0.562302	1.50822	2006
Central Latin America	0.49411	2.93357	1992
Western Sub-Saharan Africa	0.314028	2.23528	2001
Caribbean	0.574889	3.85234	2003
Western Europe	0.777578	2.56801	1997
Andean Latin America	0.542572	2.51546	2001
East Asia	0.551367	1.45141	1999
Western Sub-Saharan Africa	0.33678	2.11852	2005
Southeast Asia	0.529668	1.52378	1999
High-income Asia Pacific	0.806831	1.43161	1998
Western Europe	0.770622	2.63395	1995
Caribbean	0.557369	3.97347	2000
High-income North America	0.805821	5.34564	2003
Western Sub-Saharan Africa	0.343248	2.11108	2006
Central Sub-Saharan Africa	0.309898	2.39933	1994
High-income North America	0.807991	5.4216	2004
Western Sub-Saharan Africa	0.324233	2.17134	2003
Central Asia	0.565586	0.773321	1995
Southern Latin America	0.630349	2.56078	1998
Western Sub-Saharan Africa	0.330228	2.14044	2004
Australasia	0.752015	3.23976	1995
Eastern Sub-Saharan Africa	0.278434	2.04911	2003
Western Sub-Saharan Africa	0.356716	2.06732	2008
High-income North America	0.809721	5.65034	2006
Caribbean	0.585758	4.15741	2005
Eastern Sub-Saharan Africa	0.310918	2.0259	2008
Eastern Europe	0.698814	0.768302	1999
South Asia	0.376979	0.477931	1999
High-income North America	0.808887	5.62011	2005
High-income Asia Pacific	0.814089	1.34999	2000
South Asia	0.454076	0.479364	2010
Southeast Asia	0.495348	1.46864	1994
Eastern Sub-Saharan Africa	0.28997	2.05397	2005
High-income North America	0.812486	5.74685	2007
Western Europe	0.780867	2.55137	1998
Southern Latin America	0.635748	2.45819	1999
Eastern Sub-Saharan Africa	0.283937	2.05133	2004
Tropical Latin America	0.527841	2.74163	1997
High-income North America	0.817084	5.85629	2008
Oceania	0.419225	4.58063	1998
Western Sub-Saharan Africa	0.35004	2.09246	2007
Western Europe	0.7874	2.76293	2000
Central Europe	0.692056	1.11044	1999
Western Europe	0.790904	2.83014	2001
Central Latin America	0.54244	3.16731	2001
Central Sub-Saharan Africa	0.320841	2.40706	2000
Western Sub-Saharan Africa	0.363492	2.05757	2009
High-income North America	0.82247	5.96623	2009
Eastern Sub-Saharan Africa	0.303576	2.03982	2007
Oceania	0.422521	4.61411	1999
Central Sub-Saharan Africa	0.314502	2.3764	1997
Eastern Europe	0.701011	0.783716	2000
Eastern Sub-Saharan Africa	0.296455	2.05605	2006
Southeast Asia	0.53901	1.50941	2001
South Asia	0.407181	0.492379	2004
Central Europe	0.680037	1.29418	1997
Caribbean	0.580533	4.0557	2004
Oceania	0.42507	4.65196	2000
Southern Latin America	0.64604	2.3905	2001
Andean Latin America	0.524036	3.37191	1997
Eastern Europe	0.712025	0.707303	2003
Australasia	0.786285	4.29569	2003
Oceania	0.427004	4.66553	2001
Western Sub-Saharan Africa	0.377609	2.0762	2011
Eastern Sub-Saharan Africa	0.318457	2.01961	2009
Caribbean	0.590602	4.29834	2006
Central Sub-Saharan Africa	0.323749	2.39729	2001
Oceania	0.43006	4.68255	2003
High-income North America	0.827814	6.02302	2010
Oceania	0.431581	4.69516	2004
South Asia	0.413987	0.497028	2005
Andean Latin America	0.514896	3.57958	1995
Tropical Latin America	0.519291	2.41459	1995
Western Sub-Saharan Africa	0.370609	2.05978	2010
South Asia	0.383388	0.475497	2000
Caribbean	0.59471	4.42444	2007
Caribbean	0.60548	4.51379	2010
High-income North America	0.832061	6.16556	2011
Central Sub-Saharan Africa	0.318569	2.39685	1999
Central Sub-Saharan Africa	0.316506	2.38682	1998
South Asia	0.400983	0.48725	2003
South Asia	0.421367	0.494369	2006
Western Europe	0.796962	2.96508	2003
Southern Latin America	0.652552	2.48426	2003
Eastern Sub-Saharan Africa	0.326296	2.02047	2010
High-income North America	0.835669	6.23175	2012
High-income North America	0.839059	6.34003	2013
Western Europe	0.802414	2.98326	2005
Central Sub-Saharan Africa	0.331935	2.40352	2003
East Asia	0.533816	1.54307	1997
Western Sub-Saharan Africa	0.384753	2.08937	2012
Western Sub-Saharan Africa	0.39189	2.10624	2013
High-income Asia Pacific	0.828074	1.26278	2004
Caribbean	0.598297	4.53477	2008
Eastern Europe	0.726266	0.771234	2005
South Asia	0.429262	0.496306	2007
South Asia	0.437012	0.493245	2008
Eastern Sub-Saharan Africa	0.334253	2.02109	2011
Western Sub-Saharan Africa	0.399162	2.11929	2014
Australasia	0.7653	3.95666	1998
Southern Latin America	0.655719	2.46381	2004
Southern Latin America	0.660519	2.41766	2005
Caribbean	0.613255	4.61671	2012
Eastern Sub-Saharan Africa	0.341628	2.02019	2012
Eastern Europe	0.719215	0.724629	2004
Australasia	0.791722	4.51565	2005
Eastern Sub-Saharan Africa	0.349207	2.03277	2013
Eastern Europe	0.75107	0.729835	2009
High-income Asia Pacific	0.841771	1.21973	2009
South Asia	0.445197	0.486565	2009
High-income North America	0.842341	6.53972	2014
Oceania	0.433152	4.68912	2005
Caribbean	0.601655	4.65704	2009
High-income Asia Pacific	0.833766	1.24096	2006
Southern Latin America	0.667393	2.47572	2007
Central Latin America	0.570707	3.58257	2007
Southeast Asia	0.567654	1.5033	2007
Eastern Europe	0.738787	0.761561	2007
High-income North America	0.845877	6.6722	2015
South Asia	0.494084	0.510279	2014
Southern Sub-Saharan Africa	0.53338	5.39334	1995
Central Asia	0.571766	0.866088	1997
Eastern Sub-Saharan Africa	0.35701	2.03795	2014
Western Europe	0.799716	2.95671	2004
Western Sub-Saharan Africa	0.406238	2.12003	2015
Southern Sub-Saharan Africa	0.528063	5.39498	1994
Caribbean	0.609525	4.5642	2011
Southern Sub-Saharan Africa	0.585673	8.13773	2007
Eastern Europe	0.74545	0.739558	2008
Andean Latin America	0.528444	3.27396	1998
Australasia	0.796402	4.86784	2008
Caribbean	0.616877	4.78244	2013
Central Europe	0.685968	1.15441	1998
High-income Asia Pacific	0.810469	1.39379	1999
Australasia	0.773791	4.04508	2000
Oceania	0.434584	4.68143	2006
Eastern Sub-Saharan Africa	0.364907	2.04151	2015
Oceania	0.440752	4.42705	2010
Caribbean	0.620443	4.966	2014
High-income North America	0.849423	6.83164	2016
Central Europe	0.717824	1.01252	2003
Caribbean	0.624075	4.95379	2015
Western Europe	0.805067	2.99897	2006
Central Asia	0.574659	0.87583	1998
Central Asia	0.578121	0.89213	1999
Southern Sub-Saharan Africa	0.558491	6.53609	2000
Central Sub-Saharan Africa	0.344099	2.37371	2005
Southern Sub-Saharan Africa	0.553885	6.14376	1999
Southern Latin America	0.664386	2.44041	2006
Oceania	0.436102	4.64783	2007
Eastern Europe	0.756606	0.736867	2010
Western Europe	0.807723	3.07871	2007
Australasia	0.804112	4.56814	2010
Western Sub-Saharan Africa	0.412927	2.13742	2016
Southern Latin America	0.670689	2.38375	2008
Oceania	0.437392	4.55185	2008
Western Europe	0.810484	3.13454	2008
Central Sub-Saharan Africa	0.33742	2.39003	2004
Eastern Sub-Saharan Africa	0.372759	2.04585	2016
Andean Latin America	0.537561	2.67061	2000
Global	0.542389	1.85448	1994
Eastern Europe	0.761025	0.735711	2011
High-income Asia Pacific	0.847722	1.25475	2011
Caribbean	0.627582	5.04584	2016
East Asia	0.51353	1.61191	1995
Central Europe	0.705657	1.02195	2001
High-income North America	0.85296	6.91038	2017
Western Sub-Saharan Africa	0.419615	2.14223	2017
Central Sub-Saharan Africa	0.35146	2.36878	2006
Tropical Latin America	0.532165	2.92927	1998
Caribbean	0.630788	5.21236	2017
Eastern Sub-Saharan Africa	0.3805	2.05374	2017
Tropical Latin America	0.557691	3.95637	2003
Central Latin America	0.520171	2.94043	1997
Central Europe	0.69878	1.07091	2000
East Asia	0.578905	1.26617	2003
High-income North America	0.856316	6.99365	2018
Oceania	0.438808	4.43977	2009
Southern Latin America	0.674152	2.49804	2009
Central Europe	0.733476	1.06235	2006
Western Europe	0.81311	3.1842	2009
Southern Latin America	0.678761	2.59956	2010
Western Europe	0.816142	3.22521	2010
Western Sub-Saharan Africa	0.426437	2.13738	2018
Southern Sub-Saharan Africa	0.549142	6.00122	1998
Central Asia	0.586646	0.913441	2001
Central Asia	0.582156	0.925888	2000
Andean Latin America	0.553109	2.37394	2003
Eastern Sub-Saharan Africa	0.388355	2.05927	2018
Caribbean	0.633972	5.28918	2018
Tropical Latin America	0.563269	3.96418	2004
Central Asia	0.613078	0.878075	2006
South Asia	0.463339	0.476493	2011
Central Asia	0.59653	0.935259	2003
Eastern Europe	0.765423	0.731739	2012
High-income Asia Pacific	0.824636	1.26786	2003
Central Europe	0.738077	1.03326	2007
High-income North America	0.859749	7.15939	2019
Andean Latin America	0.558235	2.39026	2004
Andean Latin America	0.563092	2.30256	2005
Western Sub-Saharan Africa	0.433384	2.12335	2019
Caribbean	0.637321	5.42247	2019
Eastern Sub-Saharan Africa	0.396345	2.06412	2019
Central Europe	0.728674	1.0547	2005
Western Europe	0.819375	3.20838	2011
Southern Latin America	0.684134	2.71586	2011
Southeast Asia	0.59678	1.51901	2012
South Asia	0.473081	0.483719	2012
Australasia	0.799932	4.85023	2009
Southeast Asia	0.518664	1.50786	1997
Central Europe	0.723494	1.00823	2004
High-income Asia Pacific	0.831062	1.25847	2005
North Africa and Middle East	0.553047	2.38975	2005
Eastern Europe	0.770338	0.73095	2013
Southern Sub-Saharan Africa	0.57239	7.72596	2004
High-income Asia Pacific	0.856612	1.17431	2014
Southeast Asia	0.609439	1.54484	2014
Tropical Latin America	0.57472	4.06758	2006
Caribbean	0.642003	5.38312	2021
High-income North America	0.863465	7.08505	2021
Western Sub-Saharan Africa	0.446023	2.1048	2021
Eastern Sub-Saharan Africa	0.409721	2.06829	2021
Central Latin America	0.509874	2.90801	1995
Southern Sub-Saharan Africa	0.569215	7.44721	2003
Global	0.579907	2.00762	2003
Central Sub-Saharan Africa	0.359566	2.35285	2007
Oceania	0.442618	4.43098	2011
Oceania	0.444524	4.39876	2012
Southern Latin America	0.688428	2.77357	2012
Central Asia	0.601737	0.908725	2004
East Asia	0.647985	1.16793	2010
Australasia	0.789428	4.3678	2004
Central Europe	0.748766	1.00301	2009
Australasia	0.825611	4.48767	2015
Andean Latin America	0.572999	2.07689	2007
Andean Latin America	0.578564	2.06625	2008
Tropical Latin America	0.587354	4.35735	2008
East Asia	0.542653	1.5025	1998
South Asia	0.483434	0.50149	2013
Central Europe	0.743148	1.01384	2008
North Africa and Middle East	0.49398	2.18127	1997
Australasia	0.792857	4.65198	2006
High-income Asia Pacific	0.836546	1.23701	2007
Tropical Latin America	0.599646	4.65835	2010
Central Sub-Saharan Africa	0.368488	2.35488	2008
Southern Sub-Saharan Africa	0.576116	7.93221	2005
High-income North America	0.784105	3.5488	1996
Eastern Europe	0.779663	0.871106	2015
South Asia	0.504891	0.507186	2015
Western Sub-Saharan Africa	0.294618	2.23117	1996
Eastern Sub-Saharan Africa	0.248585	2.04144	1996
Caribbean	0.539776	5.14005	1996
High-income Asia Pacific	0.853671	1.20326	2013
Central Europe	0.754919	0.996159	2010
Southern Sub-Saharan Africa	0.580685	8.08872	2006
Andean Latin America	0.567987	2.21487	2006
Eastern Europe	0.784805	0.933656	2016
East Asia	0.626956	1.13893	2008
Central Europe	0.760349	0.988492	2011
Australasia	0.808161	4.57741	2011
Western Europe	0.822634	3.22372	2012
Central Asia	0.607294	0.930605	2005
Oceania	0.446594	4.3463	2013
Tropical Latin America	0.546932	3.83101	2001
Central Sub-Saharan Africa	0.394692	2.39175	2011
High-income Asia Pacific	0.83928	1.21707	2008
High-income North America	0.802961	5.19981	2002
Eastern Sub-Saharan Africa	0.273484	2.04613	2002
Western Sub-Saharan Africa	0.318881	2.20677	2002
Central Latin America	0.526132	3.06027	1998
Caribbean	0.569069	3.84192	2002
Australasia	0.832924	4.24136	2017
South Asia	0.525128	0.504933	2017
Andean Latin America	0.590201	2.16064	2010
High-income Asia Pacific	0.862733	1.17049	2016
South Asia	0.515311	0.503065	2016
Eastern Europe	0.790015	0.978223	2017
High-income Asia Pacific	0.844682	1.25049	2010
High-income Asia Pacific	0.850693	1.23573	2012
Eastern Europe	0.703506	0.74749	2001
High-income North America	0.774978	3.34644	1993
Western Europe	0.825787	3.209	2013
Southern Latin America	0.691716	2.68004	2013
Oceania	0.449364	4.34045	2014
Western Sub-Saharan Africa	0.284432	2.19691	1993
East Asia	0.558816	1.41523	2000
East Asia	0.564235	1.36952	2001
Eastern Sub-Saharan Africa	0.240817	2.04773	1993
Caribbean	0.530507	6.42038	1993
Andean Latin America	0.583999	2.08006	2009
Central Sub-Saharan Africa	0.376669	2.36356	2009
Central Latin America	0.5373	3.18599	2000
Central Latin America	0.551446	3.21574	2003
East Asia	0.587683	1.21631	2004
Southeast Asia	0.548051	1.50803	2003
Central Europe	0.764803	0.966055	2012
Andean Latin America	0.596945	2.19341	2011
Southeast Asia	0.503351	1.48776	1995
Central Europe	0.771755	0.980225	2014
Central Asia	0.619105	0.856286	2007
Central Sub-Saharan Africa	0.385381	2.37392	2010
Central Latin America	0.556011	3.21148	2004
Central Latin America	0.56075	3.35154	2005
Central Sub-Saharan Africa	0.404234	2.41468	2012
High-income North America	0.861874	7.08575	2020
Central Europe	0.768568	0.962611	2013
Australasia	0.821647	4.41943	2014
Tropical Latin America	0.580915	4.20214	2007
Western Sub-Saharan Africa	0.439822	2.11308	2020
Western Europe	0.82861	3.16351	2014
Global	0.530272	1.86831	1991
Southern Latin America	0.69604	2.68232	2014
Global	0.546328	1.87074	1995
Caribbean	0.639709	5.37568	2020
Central Latin America	0.606509	3.95464	2014
East Asia	0.617524	1.12132	2007
Eastern Sub-Saharan Africa	0.40348	2.07109	2020
Tropical Latin America	0.593303	4.51057	2009
East Asia	0.677307	1.23546	2015
North Africa and Middle East	0.478553	2.21295	1995
Southeast Asia	0.524439	1.51731	1998
Central Asia	0.62493	0.89305	2008
Central Sub-Saharan Africa	0.413522	2.44255	2013
Central Sub-Saharan Africa	0.422579	2.46719	2014
Western Europe	0.831322	3.20969	2015
Southern Latin America	0.703287	2.69191	2015
Eastern Europe	0.794486	1.06982	2018
High-income Asia Pacific	0.869073	1.14396	2018
Central Latin America	0.575839	3.75183	2008
Tropical Latin America	0.605957	4.79172	2011
Southeast Asia	0.584268	1.50462	2010
South Asia	0.534477	0.503163	2018
Central Europe	0.774844	1.00737	2015
Central Europe	0.777817	1.08037	2016
Central Sub-Saharan Africa	0.430988	2.48498	2015
Eastern Europe	0.798138	1.10526	2019
High-income Asia Pacific	0.872219	1.15826	2019
South Asia	0.543246	0.505036	2019
Oceania	0.452397	4.35532	2015
South Asia	0.357287	0.489948	1996
Andean Latin America	0.603839	2.15465	2012
North Africa and Middle East	0.594112	2.68971	2012
Tropical Latin America	0.617402	4.73184	2013
High-income Asia Pacific	0.859603	1.16163	2015
Eastern Europe	0.802851	1.07964	2021
South Asia	0.557865	0.486371	2021
Australasia	0.79395	4.68462	2007
Australasia	0.845514	3.89695	2021
Oceania	0.455454	4.31783	2016
Western Europe	0.834216	3.16145	2016
Southern Latin America	0.710788	2.85219	2016
East Asia	0.636271	1.15216	2009
Central Asia	0.640314	1.00528	2011
High-income Asia Pacific	0.86587	1.15477	2017
Central Asia	0.635296	0.975221	2010
Southern Sub-Saharan Africa	0.590405	8.28942	2008
Eastern Europe	0.692791	0.732608	1996
High-income Asia Pacific	0.798863	1.45686	1996
High-income Asia Pacific	0.82111	1.27373	2002
Australasia	0.812464	4.41782	2012
Central Latin America	0.565649	3.43426	2006
Andean Latin America	0.610705	2.16218	2013
Southern Latin America	0.717548	2.81458	2017
Western Europe	0.837522	3.17142	2017
Central Asia	0.630103	0.924091	2009
East Asia	0.689748	1.25115	2017
Central Europe	0.781359	1.13138	2017
South Asia	0.338013	0.469108	1993
North Africa and Middle East	0.538292	2.18614	2003
South Asia	0.395194	0.482902	2002
North Africa and Middle East	0.545678	2.2965	2004
Global	0.60337	2.09183	2008
Southeast Asia	0.552707	1.5051	2004
Southeast Asia	0.573208	1.50744	2008
Australasia	0.817349	4.39102	2013
Australasia	0.829457	4.363	2016
Southern Latin America	0.724952	2.77001	2018
Southern Sub-Saharan Africa	0.603347	8.55542	2011
Southeast Asia	0.543479	1.50885	2002
Central Latin America	0.589308	3.96052	2011
Southeast Asia	0.534567	1.51916	2000
East Asia	0.657502	1.1714	2011
East Asia	0.66293	1.17496	2012
East Asia	0.668682	1.19872	2013
Southern Sub-Saharan Africa	0.594585	8.40932	2009
Eastern Europe	0.775092	0.794503	2014
Oceania	0.458378	4.33548	2017
Southern Sub-Saharan Africa	0.598836	8.44145	2010
Central Asia	0.653	1.31344	2014
Central Latin America	0.584253	4.01014	2010
Central Sub-Saharan Africa	0.438746	2.49234	2016
North Africa and Middle East	0.501445	2.15566	1998
North Africa and Middle East	0.560089	2.46273	2006
Andean Latin America	0.61706	2.17284	2014
Central Asia	0.644674	1.12207	2012
Southern Sub-Saharan Africa	0.608038	8.66195	2012
Western Europe	0.840834	3.1613	2018
Central Sub-Saharan Africa	0.446179	2.4952	2017
Southeast Asia	0.615689	1.55324	2015
Central Europe	0.785476	1.16137	2018
Central Europe	0.789749	1.19905	2019
East Asia	0.708328	1.22625	2019
Australasia	0.743426	2.92341	1993
Eastern Europe	0.683359	0.791151	1993
Global	0.563738	1.87463	1999
Central Latin America	0.57994	3.92099	2009
Global	0.568003	1.93689	2000
Australasia	0.836619	4.06381	2018
South Asia	0.550586	0.491693	2020
Oceania	0.460818	4.32573	2018
Eastern Europe	0.800505	1.06959	2020
East Asia	0.725705	1.19453	2021
High-income Asia Pacific	0.874437	1.12003	2020
Central Europe	0.796244	1.14656	2021
Southern Latin America	0.731134	2.78039	2019
Central Sub-Saharan Africa	0.45325	2.49705	2018
Central Asia	0.648888	1.22684	2013
Southern Sub-Saharan Africa	0.612844	8.8315	2013
Australasia	0.78248	4.20521	2002
Central Europe	0.674121	1.40637	1996
Australasia	0.840582	4.12454	2019
East Asia	0.674063	1.22033	2014
Global	0.559381	1.82999	1998
North Africa and Middle East	0.572339	2.57441	2008
Andean Latin America	0.622761	2.27506	2015
Global	0.626343	2.1771	2013
Southern Sub-Saharan Africa	0.617453	9.1413	2014
Central Europe	0.712001	0.996327	2002
Central Europe	0.793111	1.15321	2020
High-income Asia Pacific	0.876767	1.12606	2021
Australasia	0.756387	3.41121	1996
East Asia	0.681528	1.24509	2016
Southeast Asia	0.627978	1.5624	2017
Southeast Asia	0.578497	1.50376	2009
Western Europe	0.844212	3.09374	2019
East Asia	0.496859	1.63617	1993
North Africa and Middle East	0.581849	2.67858	2010
Global	0.571778	1.96557	2001
Global	0.588979	2.03869	2005
Tropical Latin America	0.6274	4.7157	2015
Andean Latin America	0.628161	2.47623	2016
Central Europe	0.65447	1.46252	1993
Southeast Asia	0.590415	1.50826	2011
Southeast Asia	0.603145	1.53284	2013
Southern Sub-Saharan Africa	0.621838	9.53839	2015
East Asia	0.698626	1.2402	2018
Oceania	0.467445	4.28924	2021
Southeast Asia	0.649777	1.58655	2021
Central Asia	0.656818	1.31081	2015
Australasia	0.843333	3.86633	2020
North Africa and Middle East	0.524091	2.1042	2001
Southeast Asia	0.640107	1.6053	2019
Central Latin America	0.600731	3.95763	2013
[truncated: 817 more rows]

## Sheet: Fig5 rawdata
location_name	sdi	val	year
China	0.72163	1460	2021
Taiwan (Province of China)	0.874747	1162.47	2021
Malaysia	0.742524	1577.1	2021
Fiji	0.675052	1148.34	2021
Myanmar	0.533901	1144.82	2021
Cambodia	0.473621	1284.87	2021
Marshall Islands	0.574091	1263.61	2021
Sri Lanka	0.701535	1015.6	2021
Tonga	0.62635	1181.79	2021
Lao People's Democratic Republic	0.489136	1043.54	2021
Mongolia	0.617622	719.281	2021
Timor-Leste	0.444668	1089.18	2021
Democratic People's Republic of Korea	0.569855	1278.92	2021
Papua New Guinea	0.417797	1368.76	2021
Bulgaria	0.768151	662.307	2021
Armenia	0.701833	616.361	2021
Maldives	0.650887	961.058	2021
Turkmenistan	0.682161	604.348	2021
Solomon Islands	0.42936	1132.26	2021
Georgia	0.732474	615.66	2021
Philippines	0.651219	1923.94	2021
Kiribati	0.527187	1464.68	2021
Indonesia	0.656868	1226.61	2021
Thailand	0.682548	1161.88	2021
Vanuatu	0.473101	1682.48	2021
Kyrgyzstan	0.603979	621.464	2021
Czechia	0.82845	665.837	2021
Viet Nam	0.627934	1237.34	2021
Micronesia (Federated States of)	0.587535	1291.14	2021
Bosnia and Herzegovina	0.723078	693.569	2021
Tajikistan	0.541511	694.01	2021
Slovakia	0.810611	648.33	2021
Samoa	0.593393	1048.26	2021
North Macedonia	0.75063	657.859	2021
Croatia	0.798341	646.849	2021
Poland	0.812043	804.935	2021
Uzbekistan	0.662622	700.282	2021
Azerbaijan	0.694851	637.459	2021
Hungary	0.790755	690.653	2021
Republic of Moldova	0.732215	815.4	2021
Kazakhstan	0.725144	692.135	2021
Estonia	0.844918	716.975	2021
Serbia	0.792416	678.638	2021
Albania	0.70685	709.545	2021
Ukraine	0.760774	1326.53	2021
Lithuania	0.856484	723.395	2021
Romania	0.768454	657.817	2021
Montenegro	0.795801	658.238	2021
Japan	0.871242	357.861	2021
New Zealand	0.849442	585.768	2021
Singapore	0.856098	288.577	2021
Cyprus	0.835631	429.208	2021
Slovenia	0.842431	638.665	2021
Finland	0.859831	409.494	2021
Latvia	0.830664	750.948	2021
Australia	0.844253	471.495	2021
Russian Federation	0.808536	882.494	2021
Belarus	0.784485	765.314	2021
Germany	0.902957	376.754	2021
Italy	0.805774	632.854	2021
Denmark	0.896424	225.053	2021
Sweden	0.88688	513.413	2021
Andorra	0.869444	395.532	2021
Belgium	0.853654	432.669	2021
Brunei Darussalam	0.810234	350.099	2021
Israel	0.809012	458.06	2021
Greece	0.791854	412.28	2021
Republic of Korea	0.886675	295.723	2021
Ireland	0.873754	425.632	2021
Malta	0.801585	410.23	2021
Iceland	0.876362	405.658	2021
Argentina	0.723123	525.001	2021
Portugal	0.744152	439.348	2021
Austria	0.853837	422.144	2021
Canada	0.873171	648.048	2021
France	0.838365	436.629	2021
Norway	0.916133	1066.88	2021
United States of America	0.862448	854.906	2021
Luxembourg	0.884429	419.252	2021
Spain	0.769284	170.964	2021
United Kingdom	0.859	1088.83	2021
Uruguay	0.719283	562.965	2021
Netherlands	0.888464	461.525	2021
Switzerland	0.933059	401.452	2021
Bahamas	0.805021	1314.77	2021
Chile	0.771515	528.719	2021
Belize	0.610229	972.004	2021
Antigua and Barbuda	0.749887	1268.75	2021
Barbados	0.746749	1501.1	2021
Cuba	0.66873	1271.23	2021
Dominican Republic	0.619388	1292.27	2021
Guyana	0.650812	1577.16	2021
Suriname	0.633666	1246.01	2021
Dominica	0.746967	1296.4	2021
Jamaica	0.683263	1392.8	2021
Peru	0.662054	767.579	2021
Grenada	0.668993	1333.14	2021
Colombia	0.655443	819.384	2021
Saint Vincent and the Grenadines	0.637196	1431.65	2021
Ecuador	0.661017	805.613	2021
Haiti	0.448278	1867.63	2021
Mexico	0.664575	1129.45	2021
El Salvador	0.563775	871.572	2021
Trinidad and Tobago	0.768763	1408.9	2021
Saint Lucia	0.67251	1048.67	2021
Bahrain	0.753043	748.548	2021
Bolivia (Plurinational State of)	0.599011	823.495	2021
Honduras	0.513037	920.527	2021
Costa Rica	0.70034	806.272	2021
Paraguay	0.635718	833.744	2021
Palestine	0.631012	696.007	2021
Egypt	0.606787	677.028	2021
Nicaragua	0.523958	896.822	2021
Guatemala	0.539972	895.034	2021
Venezuela (Bolivarian Republic of)	0.596513	812.915	2021
Yemen	0.450376	1083.44	2021
Iraq	0.662626	843.39	2021
Panama	0.708865	782.694	2021
Brazil	0.653044	960.986	2021
Bangladesh	0.492421	692.921	2021
Iran (Islamic Republic of)	0.697207	847.035	2021
Kuwait	0.846651	650.889	2021
Oman	0.773392	651.169	2021
India	0.575402	745.31	2021
Saudi Arabia	0.815143	803.719	2021
Qatar	0.846861	573.861	2021
Algeria	0.659501	740.755	2021
Libya	0.725771	922.15	2021
Tunisia	0.682432	762.112	2021
Jordan	0.725307	703.653	2021
Lebanon	0.744746	664.067	2021
Morocco	0.562698	950.294	2021
United Arab Emirates	0.849318	570.273	2021
Syrian Arab Republic	0.623004	909.777	2021
Burundi	0.289374	718.476	2021
Pakistan	0.504029	872.099	2021
T眉rkiye	0.712693	778.728	2021
Afghanistan	0.3372	999.472	2021
Angola	0.453722	781.294	2021
Gabon	0.634691	855.112	2021
Bhutan	0.473062	601.934	2021
Congo	0.583075	698.586	2021
Central African Republic	0.309168	837.848	2021
Equatorial Guinea	0.657857	748.221	2021
Nepal	0.433175	611.194	2021
Mauritius	0.71826	1023.81	2021
Djibouti	0.487958	1281.53	2021
Malawi	0.384554	774.735	2021
Democratic Republic of the Congo	0.38318	756.483	2021
Ethiopia	0.358823	936.677	2021
Uganda	0.423261	704.273	2021
Madagascar	0.400247	790.812	2021
Mozambique	0.326463	962.209	2021
Comoros	0.475979	727.549	2021
Eritrea	0.403864	766.259	2021
Seychelles	0.730151	1003.73	2021
Kenya	0.523768	769.97	2021
United Republic of Tanzania	0.446568	769	2021
Lesotho	0.510393	928.585	2021
Zambia	0.505949	716.313	2021
Rwanda	0.435589	670.655	2021
South Africa	0.679627	1059.3	2021
Burkina Faso	0.285118	779.252	2021
Somalia	0.0776881	1612	2021
Botswana	0.642722	865.343	2021
Zimbabwe	0.473819	893.794	2021
Cabo Verde	0.533535	649.757	2021
Sierra Leone	0.358666	778.203	2021
Gambia	0.409714	1023.3	2021
Namibia	0.617565	925.311	2021
Benin	0.373487	753.755	2021
Guinea	0.336401	921.545	2021
C么te d'Ivoire	0.425942	728.52	2021
Cameroon	0.479691	704.395	2021
Eswatini	0.58546	927.084	2021
Liberia	0.352442	694.409	2021
Sao Tome and Principe	0.505414	735.14	2021
Ghana	0.56493	922.095	2021
Chad	0.240436	794.628	2021
Mauritania	0.498945	1484.31	2021
Guinea-Bissau	0.35311	1365.92	2021
Nigeria	0.503391	798.085	2021
Senegal	0.408054	958.496	2021
Mali	0.26858	716.242	2021
Cook Islands	0.77911	1062.5	2021
Niger	0.168073	927.268	2021
Guam	0.803982	1011.39	2021
Togo	0.408534	784.035	2021
Bermuda	0.821365	1009.49	2021
Niue	0.726222	1143.8	2021
Greenland	0.82621	626.819	2021
Nauru	0.625178	1145.56	2021
American Samoa	0.723728	1187.03	2021
Palau	0.754047	1052.15	2021
Saint Kitts and Nevis	0.754987	1182.33	2021
Northern Mariana Islands	0.771535	1004.66	2021
Monaco	0.908263	396.535	2021
Tokelau	0.686426	1170.65	2021
United States Virgin Islands	0.821831	1007.3	2021
South Sudan	0.278371	953.976	2021
Puerto Rico	0.825526	1146.24	2021
San Marino	0.888005	423.738	2021
Tuvalu	0.576621	1227.66	2021
Sudan	0.54195	1271.1	2021
Lao People's Democratic Republic	0.489136	7489.63	2021
Solomon Islands	0.42936	8147.12	2021
Cambodia	0.473621	8584.6	2021
Indonesia	0.656868	7010.25	2021
Samoa	0.593393	7855.71	2021
Micronesia (Federated States of)	0.587535	9237.53	2021
Papua New Guinea	0.417797	8925.45	2021
Taiwan (Province of China)	0.874747	9470.14	2021
Democratic People's Republic of Korea	0.569855	9872.18	2021
Turkmenistan	0.682161	3732.49	2021
China	0.72163	9257.36	2021
Marshall Islands	0.574091	9102.76	2021
Kiribati	0.527187	10510.9	2021
Tajikistan	0.541511	4135.23	2021
Fiji	0.675052	8441.45	2021
Mongolia	0.617622	4286.37	2021
Kyrgyzstan	0.603979	3863.74	2021
Viet Nam	0.627934	8225.18	2021
Kazakhstan	0.725144	4378.86	2021
Georgia	0.732474	3828.67	2021
Thailand	0.682548	8071.84	2021
Timor-Leste	0.444668	7537.94	2021
Azerbaijan	0.694851	3894.5	2021
Sri Lanka	0.701535	7278.17	2021
Armenia	0.701833	3836.79	2021
Philippines	0.651219	10157.5	2021
Myanmar	0.533901	7971.85	2021
Maldives	0.650887	7031.86	2021
Tonga	0.62635	8417.87	2021
Bosnia and Herzegovina	0.723078	4122.36	2021
Malaysia	0.742524	9727.42	2021
Vanuatu	0.473101	10567.2	2021
Albania	0.70685	4245.01	2021
Uzbekistan	0.662622	4167.34	2021
Lithuania	0.856484	4279.65	2021
Latvia	0.830664	4403.92	2021
Estonia	0.844918	4238.38	2021
Belarus	0.784485	4429.61	2021
Slovenia	0.842431	3846.33	2021
Slovakia	0.810611	3944.52	2021
Romania	0.768454	3969.08	2021
Serbia	0.792416	4043.55	2021
Andorra	0.869444	3489.73	2021
Austria	0.853837	3721.58	2021
Belgium	0.853654	3794.63	2021
New Zealand	0.849442	3198.57	2021
Australia	0.844253	3004.28	2021
Republic of Korea	0.886675	1730.2	2021
Singapore	0.856098	1733.67	2021
Japan	0.871242	1924.57	2021
Poland	0.812043	4331.74	2021
Brunei Darussalam	0.810234	2250.11	2021
Montenegro	0.795801	3960.03	2021
North Macedonia	0.75063	3940.21	2021
Russian Federation	0.808536	4585.71	2021
Hungary	0.790755	4220.5	2021
Spain	0.769284	1997.98	2021
Croatia	0.798341	3882.68	2021
Czechia	0.82845	4028.26	2021
Bulgaria	0.768151	4022.1	2021
Bahamas	0.805021	8417.96	2021
Cyprus	0.835631	3730.01	2021
Belize	0.610229	6332.78	2021
Antigua and Barbuda	0.749887	7464.5	2021
Barbados	0.746749	7947.17	2021
Uruguay	0.719283	3724.51	2021
Republic of Moldova	0.732215	4645.79	2021
Ukraine	0.760774	6525.07	2021
Guyana	0.650812	9065.33	2021
Dominica	0.746967	7057.33	2021
Trinidad and Tobago	0.768763	8646.55	2021
Jamaica	0.683263	7509.08	2021
Cuba	0.66873	6773.94	2021
Peru	0.662054	4567.16	2021
Norway	0.916133	5740.22	2021
Bahrain	0.753043	4665.78	2021
Guatemala	0.539972	5429.09	2021
Brazil	0.653044	5057.62	2021
Oman	0.773392	3777.77	2021
Portugal	0.744152	3806.88	2021
Nicaragua	0.523958	5296.89	2021
Malta	0.801585	3588.92	2021
Jordan	0.725307	4144.23	2021
Lebanon	0.744746	3942.03	2021
Netherlands	0.888464	4253.46	2021
United Arab Emirates	0.849318	3377.69	2021
Luxembourg	0.884429	3692.63	2021
Ireland	0.873754	3714.2	2021
Israel	0.809012	4013.63	2021
Bhutan	0.473062	3557.75	2021
Ethiopia	0.358823	4684.44	2021
Central African Republic	0.309168	4679.58	2021
Italy	0.805774	4613.51	2021
United States of America	0.862448	5163.4	2021
Iceland	0.876362	3591.16	2021
Gabon	0.634691	4795.43	2021
Djibouti	0.487958	6385.53	2021
Germany	0.902957	3118.98	2021
Canada	0.873171	4877.03	2021
Greece	0.791854	3607.43	2021
Finland	0.859831	3592.75	2021
United Republic of Tanzania	0.446568	4412.81	2021
Argentina	0.723123	3386.44	2021
France	0.838365	3821.6	2021
Sweden	0.88688	3527.77	2021
Chad	0.240436	4432.47	2021
United Kingdom	0.859	6852.73	2021
Chile	0.771515	3432.71	2021
Eswatini	0.58546	5852.99	2021
Haiti	0.448278	9401.57	2021
Saint Lucia	0.67251	6455.6	2021
Cameroon	0.479691	4117.02	2021
Switzerland	0.933059	3518.77	2021
Grenada	0.668993	7581.21	2021
Denmark	0.896424	2305.4	2021
C么te d'Ivoire	0.425942	4176.75	2021
Ecuador	0.661017	4808.35	2021
Dominican Republic	0.619388	6970.76	2021
Saint Vincent and the Grenadines	0.637196	8283.08	2021
Venezuela (Bolivarian Republic of)	0.596513	4962.68	2021
Suriname	0.633666	6897.87	2021
Paraguay	0.635718	5150.98	2021
Monaco	0.908263	3556.22	2021
Bolivia (Plurinational State of)	0.599011	4889.51	2021
Panama	0.708865	4849.14	2021
Tunisia	0.682432	4334.48	2021
Mexico	0.664575	6090.35	2021
El Salvador	0.563775	5279.58	2021
Algeria	0.659501	4252.44	2021
Colombia	0.655443	5010.41	2021
Egypt	0.606787	3986.87	2021
Iran (Islamic Republic of)	0.697207	4287.41	2021
Palestine	0.631012	4112.95	2021
Honduras	0.513037	5495.31	2021
India	0.575402	3876.19	2021
Costa Rica	0.70034	4939.27	2021
Kuwait	0.846651	3873.61	2021
Libya	0.725771	4986.59	2021
Saudi Arabia	0.815143	4629.46	2021
Iraq	0.662626	4631.59	2021
Morocco	0.562698	5104.7	2021
Syrian Arab Republic	0.623004	5020.45	2021
T眉rkiye	0.712693	4567.28	2021
Pakistan	0.504029	4396.84	2021
Comoros	0.475979	4233.76	2021
Qatar	0.846861	3413.59	2021
Angola	0.453722	4433.8	2021
Congo	0.583075	4132.54	2021
Kenya	0.523768	4000.8	2021
Bangladesh	0.492421	3968.5	2021
Nepal	0.433175	3662.8	2021
Yemen	0.450376	5638.09	2021
Afghanistan	0.3372	5373.74	2021
Democratic Republic of the Congo	0.38318	4306.08	2021
Equatorial Guinea	0.657857	4329.04	2021
Burundi	0.289374	4133.14	2021
Eritrea	0.403864	4375.28	2021
Malawi	0.384554	4431.56	2021
Madagascar	0.400247	4463.92	2021
Lesotho	0.510393	5822.78	2021
Mauritius	0.71826	7237.6	2021
Seychelles	0.730151	7110.22	2021
Mozambique	0.326463	5183.12	2021
Rwanda	0.435589	4021.58	2021
Somalia	0.0776881	7766.72	2021
Zambia	0.505949	4176.89	2021
Uganda	0.423261	4144.27	2021
South Africa	0.679627	5557.12	2021
Zimbabwe	0.473819	5670.45	2021
Mali	0.26858	4138.38	2021
Botswana	0.642722	5376.68	2021
Namibia	0.617565	5399.12	2021
Benin	0.373487	4316.38	2021
Burkina Faso	0.285118	4437.72	2021
Cabo Verde	0.533535	3860.55	2021
Gambia	0.409714	5390.47	2021
Ghana	0.56493	5053.23	2021
Guinea-Bissau	0.35311	6760.3	2021
Guinea	0.336401	4971.35	2021
Nigeria	0.503391	4116.16	2021
Liberia	0.352442	4055.21	2021
Niger	0.168073	4986.74	2021
Sao Tome and Principe	0.505414	4270.02	2021
Mauritania	0.498945	7249.08	2021
Sierra Leone	0.358666	4368.99	2021
Senegal	0.408054	5136.17	2021
Togo	0.408534	4460.1	2021
Puerto Rico	0.825526	6843	2021
American Samoa	0.723728	9380.78	2021
Bermuda	0.821365	6009.9	2021
Cook Islands	0.77911	7796.97	2021
Guam	0.803982	7387.5	2021
Greenland	0.82621	4790.19	2021
Nauru	0.625178	8363.09	2021
Northern Mariana Islands	0.771535	7278.27	2021
Saint Kitts and Nevis	0.754987	6920.11	2021
Niue	0.726222	8471.28	2021
Palau	0.754047	7721.18	2021
Tokelau	0.686426	8388.92	2021
Tuvalu	0.576621	8691.56	2021
United States Virgin Islands	0.821831	5883.67	2021
San Marino	0.888005	3758.08	2021
South Sudan	0.278371	5166.38	2021
Sudan	0.54195	6359.11	2021
China	0.72163	1.16807	2021
Tajikistan	0.541511	0.408801	2021
Belarus	0.784485	0.901426	2021
Peru	0.662054	2.05588	2021
Antigua and Barbuda	0.749887	9.87838	2021
Cuba	0.66873	1.85921	2021
Democratic Republic of the Congo	0.38318	2.38527	2021
Turkmenistan	0.682161	1.48944	2021
Portugal	0.744152	3.06221	2021
Albania	0.70685	1.70878	2021
Estonia	0.844918	1.6546	2021
United Arab Emirates	0.849318	3.8429	2021
Marshall Islands	0.574091	6.20826	2021
Afghanistan	0.3372	3.30325	2021
Bangladesh	0.492421	0.385718	2021
Papua New Guinea	0.417797	3.82336	2021
Pakistan	0.504029	0.817209	2021
Zambia	0.505949	2.35209	2021
Russian Federation	0.808536	1.20734	2021
Norway	0.916133	2.00469	2021
Belgium	0.853654	3.0517	2021
Democratic People's Republic of Korea	0.569855	1.33894	2021
New Zealand	0.849442	3.51169	2021
Iran (Islamic Republic of)	0.697207	1.86373	2021
Congo	0.583075	3.38066	2021
Guatemala	0.539972	4.24558	2021
Uganda	0.423261	2.16701	2021
Bosnia and Herzegovina	0.723078	0.794162	2021
Lebanon	0.744746	3.21056	2021
Burundi	0.289374	1.84835	2021
Libya	0.725771	4.45109	2021
Dominica	0.746967	7.99113	2021
Ethiopia	0.358823	1.50446	2021
Cambodia	0.473621	2.47514	2021
Qatar	0.846861	2.5735	2021
Yemen	0.450376	1.51835	2021
Comoros	0.475979	2.79844	2021
Mozambique	0.326463	3.17119	2021
Iraq	0.662626	1.32639	2021
Hungary	0.790755	2.24874	2021
Micronesia (Federated States of)	0.587535	9.04423	2021
Honduras	0.513037	4.28475	2021
Vanuatu	0.473101	6.16782	2021
Namibia	0.617565	4.23796	2021
Lesotho	0.510393	8.43899	2021
Chad	0.240436	1.39858	2021
Latvia	0.830664	1.43407	2021
North Macedonia	0.75063	0.647489	2021
Panama	0.708865	2.91344	2021
Guyana	0.650812	10.4067	2021
Canada	0.873171	3.75887	2021
Bhutan	0.473062	0.714362	2021
Niue	0.726222	8.2308	2021
Jamaica	0.683263	3.57309	2021
Tonga	0.62635	7.25624	2021
Germany	0.902957	3.34702	2021
United Kingdom	0.859	1.96943	2021
Japan	0.871242	1.19122	2021
Kenya	0.523768	1.90531	2021
Monaco	0.908263	1.7352	2021
Greenland	0.82621	5.6598	2021
Myanmar	0.533901	2.37664	2021
Georgia	0.732474	2.50161	2021
Cyprus	0.835631	4.31897	2021
Azerbaijan	0.694851	2.0471	2021
Guinea	0.336401	1.76595	2021
Venezuela (Bolivarian Republic of)	0.596513	2.10966	2021
Serbia	0.792416	1.12459	2021
Haiti	0.448278	5.62917	2021
Indonesia	0.656868	0.615547	2021
Australia	0.844253	3.95617	2021
Nauru	0.625178	8.37112	2021
C么te d'Ivoire	0.425942	2.1688	2021
Uruguay	0.719283	3.76805	2021
Guam	0.803982	2.5567	2021
Madagascar	0.400247	1.39641	2021
Israel	0.809012	4.80033	2021
Trinidad and Tobago	0.768763	8.526	2021
Mongolia	0.617622	1.65299	2021
South Africa	0.679627	10.7419	2021
Slovakia	0.810611	0.758124	2021
Ukraine	0.760774	0.657069	2021
Greece	0.791854	1.87157	2021
Lao People's Democratic Republic	0.489136	2.36648	2021
Italy	0.805774	3.0174	2021
Rwanda	0.435589	2.46571	2021
Viet Nam	0.627934	1.46795	2021
Suriname	0.633666	4.53332	2021
Saint Kitts and Nevis	0.754987	7.53399	2021
Morocco	0.562698	2.92931	2021
Guinea-Bissau	0.35311	2.22353	2021
Benin	0.373487	2.32489	2021
Niger	0.168073	1.47404	2021
Puerto Rico	0.825526	10.2589	2021
San Marino	0.888005	1.033	2021
Republic of Korea	0.886675	0.904547	2021
Philippines	0.651219	2.91819	2021
Liberia	0.352442	2.84605	2021
Luxembourg	0.884429	3.09533	2021
Saudi Arabia	0.815143	4.73907	2021
United States Virgin Islands	0.821831	5.31377	2021
Togo	0.408534	1.94337	2021
Nigeria	0.503391	1.83851	2021
Equatorial Guinea	0.657857	3.58568	2021
Seychelles	0.730151	1.55337	2021
Taiwan (Province of China)	0.874747	2.23575	2021
Andorra	0.869444	0.412499	2021
Samoa	0.593393	7.59562	2021
Bahamas	0.805021	14.1208	2021
Northern Mariana Islands	0.771535	4.39198	2021
Malta	0.801585	1.73856	2021
Djibouti	0.487958	2.18291	2021
Slovenia	0.842431	1.52797	2021
Eswatini	0.58546	10.31	2021
Bolivia (Plurinational State of)	0.599011	3.4606	2021
Syrian Arab Republic	0.623004	2.16506	2021
Algeria	0.659501	2.43135	2021
American Samoa	0.723728	17.6294	2021
Malaysia	0.742524	2.34558	2021
Uzbekistan	0.662622	0.733075	2021
Spain	0.769284	2.7671	2021
Gambia	0.409714	2.31296	2021
Kazakhstan	0.725144	1.44953	2021
Barbados	0.746749	8.05119	2021
Tunisia	0.682432	2.18503	2021
Denmark	0.896424	2.72545	2021
Bulgaria	0.768151	1.09182	2021
Sweden	0.88688	2.17838	2021
Tokelau	0.686426	6.97769	2021
Bermuda	0.821365	6.113	2021
Sri Lanka	0.701535	1.15567	2021
Lithuania	0.856484	1.22374	2021
Colombia	0.655443	1.86874	2021
India	0.575402	0.448353	2021
Dominican Republic	0.619388	5.56953	2021
Jordan	0.725307	2.31108	2021
Argentina	0.723123	2.53606	2021
Malawi	0.384554	2.40639	2021
Mali	0.26858	1.88194	2021
Burkina Faso	0.285118	2.5876	2021
Angola	0.453722	2.41775	2021
Iceland	0.876362	1.7068	2021
Croatia	0.798341	0.830357	2021
United States of America	0.862448	7.4955	2021
Palestine	0.631012	2.46521	2021
Singapore	0.856098	0.707943	2021
Mexico	0.664575	4.93589	2021
Saint Lucia	0.67251	5.89302	2021
Montenegro	0.795801	0.584198	2021
Fiji	0.675052	3.72419	2021
Sao Tome and Principe	0.505414	3.3596	2021
Brazil	0.653044	4.50183	2021
Senegal	0.408054	2.04583	2021
Republic of Moldova	0.732215	1.38201	2021
Czechia	0.82845	1.7451	2021
Austria	0.853837	4.74117	2021
Ecuador	0.661017	3.28423	2021
Paraguay	0.635718	5.28553	2021
Maldives	0.650887	5.48603	2021
Brunei Darussalam	0.810234	7.48846	2021
Kiribati	0.527187	9.2352	2021
Central African Republic	0.309168	2.75709	2021
Somalia	0.0776881	2.81259	2021
Finland	0.859831	1.17211	2021
Netherlands	0.888464	2.68115	2021
Belize	0.610229	6.77465	2021
Poland	0.812043	1.12899	2021
Thailand	0.682548	2.05101	2021
T眉rkiye	0.712693	3.38824	2021
Bahrain	0.753043	7.99859	2021
Solomon Islands	0.42936	6.28378	2021
Romania	0.768454	0.483792	2021
Cameroon	0.479691	3.19297	2021
Costa Rica	0.70034	1.92094	2021
Sudan	0.54195	2.68113	2021
Cook Islands	0.77911	5.29849	2021
Egypt	0.606787	2.2138	2021
United Republic of Tanzania	0.446568	2.39138	2021
Timor-Leste	0.444668	1.78801	2021
Switzerland	0.933059	1.81464	2021
Grenada	0.668993	10.3101	2021
France	0.838365	3.46391	2021
Nepal	0.433175	0.592197	2021
Cabo Verde	0.533535	0.739021	2021
El Salvador	0.563775	2.87745	2021
Gabon	0.634691	4.39833	2021
Armenia	0.701833	0.782054	2021
Palau	0.754047	7.73928	2021
Kuwait	0.846651	1.43816	2021
Ireland	0.873754	2.4393	2021
Ghana	0.56493	3.26327	2021
Eritrea	0.403864	1.76799	2021
Nicaragua	0.523958	1.66394	2021
Botswana	0.642722	4.71545	2021
Oman	0.773392	2.69845	2021
Chile	0.771515	2.19874	2021
Kyrgyzstan	0.603979	0.831034	2021
Mauritania	0.498945	2.38769	2021
Tuvalu	0.576621	7.11387	2021
Zimbabwe	0.473819	5.02512	2021
Mauritius	0.71826	2.88503	2021
Saint Vincent and the Grenadines	0.637196	10.3627	2021
Sierra Leone	0.358666	1.60921	2021
South Sudan	0.278371	3.17488	2021
Brunei Darussalam	0.810234	297.927	2021
Canada	0.873171	188.383	2021
Vanuatu	0.473101	357.117	2021
Slovakia	0.810611	99.8327	2021
Gabon	0.634691	234.514	2021
Colombia	0.655443	139.74	2021
Viet Nam	0.627934	174.088	2021
Bosnia and Herzegovina	0.723078	100.013	2021
Guyana	0.650812	544.968	2021
Spain	0.769284	117.553	2021
Croatia	0.798341	93.9555	2021
Comoros	0.475979	155.804	2021
Saint Lucia	0.67251	302.432	2021
Guatemala	0.539972	226.164	2021
Nepal	0.433175	87.8682	2021
Fiji	0.675052	247.627	2021
Palestine	0.631012	155.482	2021
China	0.72163	178.411	2021
Iran (Islamic Republic of)	0.697207	127.298	2021
Bangladesh	0.492421	83.1653	2021
United States Virgin Islands	0.821831	296.527	2021
Greece	0.791854	120.234	2021
United Republic of Tanzania	0.446568	157.16	2021
Rwanda	0.435589	136.558	2021
Zimbabwe	0.473819	270.622	2021
Bahamas	0.805021	647.77	2021
Monaco	0.908263	120.36	2021
Republic of Moldova	0.732215	153.791	2021
American Samoa	0.723728	673.018	2021
Austria	0.853837	202.318	2021
Niger	0.168073	124.443	2021
Switzerland	0.933059	111.312	2021
Republic of Korea	0.886675	56.2841	2021
Burkina Faso	0.285118	157.264	2021
Northern Mariana Islands	0.771535	234.847	2021
Azerbaijan	0.694851	185.184	2021
Micronesia (Federated States of)	0.587535	409.325	2021
Taiwan (Province of China)	0.874747	218.624	2021
Bahrain	0.753043	298.139	2021
Argentina	0.723123	140.772	2021
Estonia	0.844918	137.704	2021
Saudi Arabia	0.815143	224.324	2021
Liberia	0.352442	155.116	2021
France	0.838365	171.283	2021
Burundi	0.289374	122.856	2021
Kyrgyzstan	0.603979	104.715	2021
Belize	0.610229	353.498	2021
Qatar	0.846861	131.069	2021
Cook Islands	0.77911	279.14	2021
North Macedonia	0.75063	89.631	2021
Suriname	0.633666	300.57	2021
Jordan	0.725307	161.723	2021
Cuba	0.66873	164.972	2021
Eritrea	0.403864	125.574	2021
Greenland	0.82621	246.566	2021
Mexico	0.664575	236.444	2021
India	0.575402	88.9491	2021
Cabo Verde	0.533535	82.6401	2021
Sao Tome and Principe	0.505414	159.933	2021
Poland	0.812043	122.368	2021
Mauritania	0.498945	183.649	2021
Zambia	0.505949	146.689	2021
Cambodia	0.473621	207.84	2021
Ireland	0.873754	130.74	2021
Somalia	0.0776881	210.072	2021
Benin	0.373487	144.194	2021
Tunisia	0.682432	149.336	2021
Puerto Rico	0.825526	438.999	2021
Bolivia (Plurinational State of)	0.599011	189.938	2021
Democratic Republic of the Congo	0.38318	152.53	2021
Ukraine	0.760774	141.43	2021
Israel	0.809012	196.949	2021
Mauritius	0.71826	201.359	2021
Samoa	0.593393	340.226	2021
Tajikistan	0.541511	96.4853	2021
Malaysia	0.742524	219.136	2021
Serbia	0.792416	107.75	2021
Dominican Republic	0.619388	363.395	2021
Tokelau	0.686426	403.482	2021
Uruguay	0.719283	161.138	2021
South Africa	0.679627	467.874	2021
Guinea	0.336401	134.844	2021
Cyprus	0.835631	167.048	2021
Panama	0.708865	168.815	2021
Sierra Leone	0.358666	121.072	2021
Venezuela (Bolivarian Republic of)	0.596513	146.856	2021
Kuwait	0.846651	117.779	2021
Peru	0.662054	136.06	2021
Netherlands	0.888464	152.871	2021
United Arab Emirates	0.849318	161.625	2021
Kenya	0.523768	116.753	2021
Botswana	0.642722	250.479	2021
C么te d'Ivoire	0.425942	133.669	2021
San Marino	0.888005	95.9171	2021
Luxembourg	0.884429	145.929	2021
Brazil	0.653044	216.77	2021
Myanmar	0.533901	207.024	2021
Uzbekistan	0.662622	111.465	2021
Thailand	0.682548	189.193	2021
Libya	0.725771	239.016	2021
Angola	0.453722	161.764	2021
Tonga	0.62635	337.367	2021
Sri Lanka	0.701535	145.046	2021
Democratic People's Republic of Korea	0.569855	199.815	2021
Lao People's Democratic Republic	0.489136	194.25	2021
Papua New Guinea	0.417797	267.378	2021
Mongolia	0.617622	149.832	2021
Chile	0.771515	116.415	2021
Maldives	0.650887	271.437	2021
Hungary	0.790755	151.915	2021
Lithuania	0.856484	125.309	2021
New Zealand	0.849442	166.171	2021
Dominica	0.746967	429.491	2021
Ecuador	0.661017	170.114	2021
Afghanistan	0.3372	216.743	2021
Namibia	0.617565	228.031	2021
Ghana	0.56493	183.586	2021
Congo	0.583075	189.844	2021
Malawi	0.384554	152.231	2021
Guam	0.803982	211.011	2021
Palau	0.754047	356.226	2021
Italy	0.805774	170.725	2021
Timor-Leste	0.444668	170.107	2021
Algeria	0.659501	160.129	2021
Montenegro	0.795801	88.8199	2021
Lebanon	0.744746	172.286	2021
Pakistan	0.504029	112.909	2021
Senegal	0.408054	147.455	2021
Albania	0.70685	161.265	2021
Tuvalu	0.576621	347.733	2021
Kazakhstan	0.725144	135.089	2021
Antigua and Barbuda	0.749887	421.509	2021
Equatorial Guinea	0.657857	201.936	2021
Bulgaria	0.768151	114.992	2021
Belarus	0.784485	114.952	2021
Singapore	0.856098	51.7894	2021
Jamaica	0.683263	231.44	2021
El Salvador	0.563775	171.701	2021
Russian Federation	0.808536	130.079	2021
Andorra	0.869444	68.17	2021
Egypt	0.606787	148.559	2021
Eswatini	0.58546	472.989	2021
Indonesia	0.656868	129.518	2021
Kiribati	0.527187	446.659	2021
Portugal	0.744152	148.111	2021
Morocco	0.562698	197.56	2021
Guinea-Bissau	0.35311	176.962	2021
United States of America	0.862448	284.375	2021
Niue	0.726222	430.457	2021
Haiti	0.448278	391.703	2021
Mozambique	0.326463	187.117	2021
Saint Vincent and the Grenadines	0.637196	492.745	2021
Honduras	0.513037	212.811	2021
Cameroon	0.479691	162.211	2021
Costa Rica	0.70034	128.937	2021
Armenia	0.701833	98.7935	2021
Syrian Arab Republic	0.623004	160.986	2021
Nigeria	0.503391	123.9	2021
Marshall Islands	0.574091	332.385	2021
Mali	0.26858	125.098	2021
Bermuda	0.821365	271.39	2021
Nauru	0.625178	395.366	2021
Slovenia	0.842431	112.341	2021
Finland	0.859831	93.4977	2021
South Sudan	0.278371	186.973	2021
Ethiopia	0.358823	116.011	2021
Seychelles	0.730151	154.94	2021
Djibouti	0.487958	165.209	2021
Uganda	0.423261	133.885	2021
Barbados	0.746749	377.137	2021
Sweden	0.88688	127.594	2021
Japan	0.871242	68.6766	2021
Trinidad and Tobago	0.768763	450.004	2021
Denmark	0.896424	120.598	2021
Norway	0.916133	151.616	2021
Georgia	0.732474	161.23	2021
Latvia	0.830664	132.417	2021
Czechia	0.82845	123.634	2021
Chad	0.240436	116.449	2021
Australia	0.844253	159.53	2021
Iraq	0.662626	129.557	2021
Germany	0.902957	155.945	2021
Oman	0.773392	154.692	2021
Bhutan	0.473062	92.3032	2021
Saint Kitts and Nevis	0.754987	357.309	2021
Philippines	0.651219	241.162	2021
Solomon Islands	0.42936	325.859	2021
Sudan	0.54195	225.15	2021
Gambia	0.409714	157.244	2021
United Kingdom	0.859	174.845	2021
Belgium	0.853654	161.467	2021
Nicaragua	0.523958	133.572	2021
Grenada	0.668993	453.756	2021
T眉rkiye	0.712693	215.821	2021
Lesotho	0.510393	381.832	2021
Madagascar	0.400247	118.531	2021
Turkmenistan	0.682161	142.134	2021
Romania	0.768454	88.1383	2021
Togo	0.408534	132.661	2021
Iceland	0.876362	109.406	2021
Central African Republic	0.309168	178.457	2021
Paraguay	0.635718	237.762	2021
Yemen	0.450376	157.151	2021
Malta	0.801585	118.149	2021

## Sheet: Fig6 rawdata
measure_name	location_name	sex_name	age_name	metric_name	year	val
Incidence	Global	Male	<5 years	Number	2021	516329
Incidence	Global	Female	<5 years	Number	2021	973530
Incidence	Global	Male	<5 years	Rate	2021	151.871
Incidence	Global	Female	<5 years	Rate	2021	305.956
Incidence	Global	Male	5-9 years	Number	2021	606888
Incidence	Global	Female	5-9 years	Number	2021	1.22927e+06
Incidence	Global	Male	5-9 years	Rate	2021	171.207
Incidence	Global	Female	5-9 years	Rate	2021	369.619
Incidence	Global	Male	10-14 years	Number	2021	827496
Incidence	Global	Female	10-14 years	Number	2021	1.75188e+06
Incidence	Global	Male	10-14 years	Rate	2021	240.754
Incidence	Global	Female	10-14 years	Rate	2021	542.502
Incidence	Global	Male	15-19 years	Number	2021	1.0727e+06
Incidence	Global	Female	15-19 years	Number	2021	2.32631e+06
Incidence	Global	Male	15-19 years	Rate	2021	334.872
Incidence	Global	Female	15-19 years	Rate	2021	766.116
Incidence	Global	Male	20-24 years	Number	2021	1.34805e+06
Incidence	Global	Female	20-24 years	Number	2021	2.96076e+06
Incidence	Global	Male	20-24 years	Rate	2021	444.306
Incidence	Global	Female	20-24 years	Rate	2021	1007.91
Incidence	Global	Male	25-29 years	Number	2021	1.66062e+06
Incidence	Global	Female	25-29 years	Number	2021	3.60708e+06
Incidence	Global	Male	25-29 years	Rate	2021	558.463
Incidence	Global	Female	25-29 years	Rate	2021	1239.6
Incidence	Global	Male	30-34 years	Number	2021	2.06693e+06
Incidence	Global	Female	30-34 years	Number	2021	4.37439e+06
Incidence	Global	Male	30-34 years	Rate	2021	676.462
Incidence	Global	Female	30-34 years	Rate	2021	1463.34
Incidence	Global	Male	35-39 years	Number	2021	2.15374e+06
Incidence	Global	Female	35-39 years	Number	2021	4.46821e+06
Incidence	Global	Male	35-39 years	Rate	2021	760.87
Incidence	Global	Female	35-39 years	Rate	2021	1608.41
Incidence	Global	Male	40-44 years	Number	2021	2.16034e+06
Incidence	Global	Female	40-44 years	Number	2021	4.37736e+06
Incidence	Global	Male	40-44 years	Rate	2021	856.729
Incidence	Global	Female	40-44 years	Rate	2021	1764.43
Incidence	Global	Male	45-49 years	Number	2021	2.32648e+06
Incidence	Global	Female	45-49 years	Number	2021	4.60012e+06
Incidence	Global	Male	45-49 years	Rate	2021	978.079
Incidence	Global	Female	45-49 years	Rate	2021	1952.16
Incidence	Global	Male	95+ years	Number	2021	20907.3
Incidence	Global	Female	95+ years	Number	2021	97386.7
Incidence	Global	Male	95+ years	Rate	2021	1382.72
Incidence	Global	Female	95+ years	Rate	2021	2472.83
Incidence	Global	Male	50-54 years	Number	2021	2.30511e+06
Incidence	Global	Female	50-54 years	Number	2021	4.50828e+06
Incidence	Global	Male	50-54 years	Rate	2021	1038.43
Incidence	Global	Female	50-54 years	Rate	2021	2022.17
Incidence	Global	Male	55-59 years	Number	2021	2.13062e+06
Incidence	Global	Female	55-59 years	Number	2021	4.27911e+06
Incidence	Global	Male	55-59 years	Rate	2021	1094.17
Incidence	Global	Female	55-59 years	Rate	2021	2128.87
Incidence	Global	Male	60-64 years	Number	2021	1.86127e+06
Incidence	Global	Female	60-64 years	Number	2021	3.92611e+06
Incidence	Global	Male	60-64 years	Rate	2021	1196.68
Incidence	Global	Female	60-64 years	Rate	2021	2386.53
Incidence	Global	Male	65-69 years	Number	2021	1.76723e+06
Incidence	Global	Female	65-69 years	Number	2021	3.89345e+06
Incidence	Global	Male	65-69 years	Rate	2021	1340.5
Incidence	Global	Female	65-69 years	Rate	2021	2703.62
Incidence	Global	Male	70-74 years	Number	2021	1.21668e+06
Incidence	Global	Female	70-74 years	Number	2021	2.84465e+06
Incidence	Global	Male	70-74 years	Rate	2021	1262.23
Incidence	Global	Female	70-74 years	Rate	2021	2599.09
Incidence	Global	Male	75-79 years	Number	2021	696374
Incidence	Global	Female	75-79 years	Number	2021	1.75943e+06
Incidence	Global	Male	75-79 years	Rate	2021	1164.76
Incidence	Global	Female	75-79 years	Rate	2021	2440.34
Incidence	Global	Male	80-84 years	Number	2021	407961
Incidence	Global	Female	80-84 years	Number	2021	1.17091e+06
Incidence	Global	Male	80-84 years	Rate	2021	1113.07
Incidence	Global	Female	80-84 years	Rate	2021	2299.01
Incidence	Global	Male	85-89 years	Number	2021	192546
Incidence	Global	Female	85-89 years	Number	2021	637979
Incidence	Global	Male	85-89 years	Rate	2021	1116.04
Incidence	Global	Female	85-89 years	Rate	2021	2240.95
Incidence	Global	Male	90-94 years	Number	2021	71098.9
Incidence	Global	Female	90-94 years	Number	2021	278278
Incidence	Global	Male	90-94 years	Rate	2021	1219.85
Incidence	Global	Female	90-94 years	Rate	2021	2307.28
Prevalence	Global	Male	95+ years	Number	2021	109060
Prevalence	Global	Female	95+ years	Number	2021	503223
Prevalence	Global	Male	95+ years	Rate	2021	7212.76
Prevalence	Global	Female	95+ years	Rate	2021	12777.8
Prevalence	Global	Male	20-24 years	Number	2021	7.08353e+06
Prevalence	Global	Female	20-24 years	Number	2021	1.59394e+07
Prevalence	Global	Male	20-24 years	Rate	2021	2334.67
Prevalence	Global	Female	20-24 years	Rate	2021	5426.13
Prevalence	Global	Male	25-29 years	Number	2021	9.75963e+06
Prevalence	Global	Female	25-29 years	Number	2021	2.20199e+07
Prevalence	Global	Male	25-29 years	Rate	2021	3282.14
Prevalence	Global	Female	25-29 years	Rate	2021	7567.3
Prevalence	Global	Male	30-34 years	Number	2021	1.32069e+07
Prevalence	Global	Female	30-34 years	Number	2021	2.91904e+07
Prevalence	Global	Male	30-34 years	Rate	2021	4322.36
Prevalence	Global	Female	30-34 years	Rate	2021	9764.92
Prevalence	Global	Male	35-39 years	Number	2021	1.41558e+07
Prevalence	Global	Female	35-39 years	Number	2021	3.07367e+07
Prevalence	Global	Male	35-39 years	Rate	2021	5000.93
Prevalence	Global	Female	35-39 years	Rate	2021	11064.2
Prevalence	Global	Male	40-44 years	Number	2021	1.41374e+07
Prevalence	Global	Female	40-44 years	Number	2021	2.99306e+07
Prevalence	Global	Male	40-44 years	Rate	2021	5606.51
Prevalence	Global	Female	40-44 years	Rate	2021	12064.4
Prevalence	Global	Male	45-49 years	Number	2021	1.54097e+07
Prevalence	Global	Female	45-49 years	Number	2021	3.15124e+07
Prevalence	Global	Male	45-49 years	Rate	2021	6478.41
Prevalence	Global	Female	45-49 years	Rate	2021	13373
Prevalence	Global	Male	50-54 years	Number	2021	1.56313e+07
Prevalence	Global	Female	50-54 years	Number	2021	3.10575e+07
Prevalence	Global	Male	50-54 years	Rate	2021	7041.73
Prevalence	Global	Female	50-54 years	Rate	2021	13930.7
Prevalence	Global	Male	55-59 years	Number	2021	1.38947e+07
Prevalence	Global	Female	55-59 years	Number	2021	2.76556e+07
Prevalence	Global	Male	55-59 years	Rate	2021	7135.59
Prevalence	Global	Female	55-59 years	Rate	2021	13758.7
Prevalence	Global	Male	60-64 years	Number	2021	1.09756e+07
Prevalence	Global	Female	60-64 years	Number	2021	2.24438e+07
Prevalence	Global	Male	60-64 years	Rate	2021	7056.58
Prevalence	Global	Female	60-64 years	Rate	2021	13642.7
Prevalence	Global	Male	65-69 years	Number	2021	9.82362e+06
Prevalence	Global	Female	65-69 years	Number	2021	2.08542e+07
Prevalence	Global	Male	65-69 years	Rate	2021	7451.55
Prevalence	Global	Female	65-69 years	Rate	2021	14481.2
Prevalence	Global	Male	70-74 years	Number	2021	6.86257e+06
Prevalence	Global	Female	70-74 years	Number	2021	1.55419e+07
Prevalence	Global	Male	70-74 years	Rate	2021	7119.49
Prevalence	Global	Female	70-74 years	Rate	2021	14200.3
Prevalence	Global	Male	75-79 years	Number	2021	3.92967e+06
Prevalence	Global	Female	75-79 years	Number	2021	9.66403e+06
Prevalence	Global	Male	75-79 years	Rate	2021	6572.82
Prevalence	Global	Female	75-79 years	Rate	2021	13404.1
Prevalence	Global	Male	80-84 years	Number	2021	2.2223e+06
Prevalence	Global	Female	80-84 years	Number	2021	6.22713e+06
Prevalence	Global	Male	80-84 years	Rate	2021	6063.28
Prevalence	Global	Female	80-84 years	Rate	2021	12226.6
Prevalence	Global	Male	85-89 years	Number	2021	1.01746e+06
Prevalence	Global	Female	85-89 years	Number	2021	3.30508e+06
Prevalence	Global	Male	85-89 years	Rate	2021	5897.44
Prevalence	Global	Female	85-89 years	Rate	2021	11609.3
Prevalence	Global	Male	90-94 years	Number	2021	369671
Prevalence	Global	Female	90-94 years	Number	2021	1.42738e+06
Prevalence	Global	Male	90-94 years	Rate	2021	6342.48
Prevalence	Global	Female	90-94 years	Rate	2021	11834.8
Prevalence	Global	Male	<5 years	Number	2021	1.41741e+06
Prevalence	Global	Female	<5 years	Number	2021	2.62206e+06
Prevalence	Global	Male	<5 years	Rate	2021	416.912
Prevalence	Global	Female	<5 years	Rate	2021	824.049
Prevalence	Global	Male	5-9 years	Number	2021	2.69013e+06
Prevalence	Global	Female	5-9 years	Number	2021	5.20627e+06
Prevalence	Global	Male	5-9 years	Rate	2021	758.903
Prevalence	Global	Female	5-9 years	Rate	2021	1565.43
Prevalence	Global	Male	10-14 years	Number	2021	3.65883e+06
Prevalence	Global	Female	10-14 years	Number	2021	7.51723e+06
Prevalence	Global	Male	10-14 years	Rate	2021	1064.51
Prevalence	Global	Female	10-14 years	Rate	2021	2327.85
Prevalence	Global	Male	15-19 years	Number	2021	5.07426e+06
Prevalence	Global	Female	15-19 years	Number	2021	1.09971e+07
Prevalence	Global	Male	15-19 years	Rate	2021	1584.07
Prevalence	Global	Female	15-19 years	Rate	2021	3621.63
Deaths	Global	Male	<5 years	Number	2021	5756.03
Deaths	Global	Female	<5 years	Number	2021	4794.88
Deaths	Global	Male	<5 years	Rate	2021	1.69305
Deaths	Global	Female	<5 years	Rate	2021	1.50691
Deaths	Global	Male	5-9 years	Number	2021	847.883
Deaths	Global	Female	5-9 years	Number	2021	644.939
Deaths	Global	Male	5-9 years	Rate	2021	0.239193
Deaths	Global	Female	5-9 years	Rate	2021	0.193922
Deaths	Global	Male	10-14 years	Number	2021	811.144
Deaths	Global	Female	10-14 years	Number	2021	678.7
Deaths	Global	Male	10-14 years	Rate	2021	0.235997
Deaths	Global	Female	10-14 years	Rate	2021	0.210172
Deaths	Global	Male	15-19 years	Number	2021	814.719
Deaths	Global	Female	15-19 years	Number	2021	883.416
Deaths	Global	Male	15-19 years	Rate	2021	0.254337
Deaths	Global	Female	15-19 years	Rate	2021	0.290932
Deaths	Global	Male	20-24 years	Number	2021	1044.6
Deaths	Global	Female	20-24 years	Number	2021	1011.08
Deaths	Global	Male	20-24 years	Rate	2021	0.344291
Deaths	Global	Female	20-24 years	Rate	2021	0.344195
Deaths	Global	Male	25-29 years	Number	2021	1427.18
Deaths	Global	Female	25-29 years	Number	2021	1321.05
Deaths	Global	Male	25-29 years	Rate	2021	0.479956
Deaths	Global	Female	25-29 years	Rate	2021	0.45399
Deaths	Global	Male	30-34 years	Number	2021	2155.85
Deaths	Global	Female	30-34 years	Number	2021	1708.88
Deaths	Global	Male	30-34 years	Rate	2021	0.705565
Deaths	Global	Female	30-34 years	Rate	2021	0.571663
Deaths	Global	Male	35-39 years	Number	2021	2577.84
Deaths	Global	Female	35-39 years	Number	2021	2198.86
Deaths	Global	Male	35-39 years	Rate	2021	0.910692
Deaths	Global	Female	35-39 years	Rate	2021	0.79152
Deaths	Global	Male	40-44 years	Number	2021	3067.38
Deaths	Global	Female	40-44 years	Number	2021	2550.81
Deaths	Global	Male	40-44 years	Rate	2021	1.21644
Deaths	Global	Female	40-44 years	Rate	2021	1.02818
Deaths	Global	Male	45-49 years	Number	2021	3662.89
Deaths	Global	Female	45-49 years	Number	2021	3305.89
Deaths	Global	Male	45-49 years	Rate	2021	1.53992
Deaths	Global	Female	45-49 years	Rate	2021	1.40292
Deaths	Global	Male	50-54 years	Number	2021	4818.52
Deaths	Global	Female	50-54 years	Number	2021	4121.84
Deaths	Global	Male	50-54 years	Rate	2021	2.17069
Deaths	Global	Female	50-54 years	Rate	2021	1.84883
Deaths	Global	Male	55-59 years	Number	2021	6099.14
Deaths	Global	Female	55-59 years	Number	2021	5068.36
Deaths	Global	Male	55-59 years	Rate	2021	3.13219
Deaths	Global	Female	55-59 years	Rate	2021	2.52153
Deaths	Global	Male	60-64 years	Number	2021	6942.51
Deaths	Global	Female	60-64 years	Number	2021	6285.42
Deaths	Global	Male	60-64 years	Rate	2021	4.46358
Deaths	Global	Female	60-64 years	Rate	2021	3.82067
Deaths	Global	Male	65-69 years	Number	2021	7895.92
Deaths	Global	Female	65-69 years	Number	2021	7540.2
Deaths	Global	Male	65-69 years	Rate	2021	5.98932
Deaths	Global	Female	65-69 years	Rate	2021	5.23592
Deaths	Global	Male	70-74 years	Number	2021	8471.73
Deaths	Global	Female	70-74 years	Number	2021	8308.45
Deaths	Global	Male	70-74 years	Rate	2021	8.78888
Deaths	Global	Female	70-74 years	Rate	2021	7.59124
Deaths	Global	Male	75-79 years	Number	2021	8152.01
Deaths	Global	Female	75-79 years	Number	2021	8528.93
Deaths	Global	Male	75-79 years	Rate	2021	13.6352
Deaths	Global	Female	75-79 years	Rate	2021	11.8297
Deaths	Global	Male	80-84 years	Number	2021	7687.92
Deaths	Global	Female	80-84 years	Number	2021	9263.52
Deaths	Global	Male	80-84 years	Rate	2021	20.9755
Deaths	Global	Female	80-84 years	Rate	2021	18.1883
Deaths	Global	Male	85-89 years	Number	2021	6919.18
Deaths	Global	Female	85-89 years	Number	2021	9609.35
Deaths	Global	Male	85-89 years	Rate	2021	40.105
Deaths	Global	Female	85-89 years	Rate	2021	33.7536
Deaths	Global	Male	90-94 years	Number	2021	4264.22
Deaths	Global	Female	90-94 years	Number	2021	8093.88
Deaths	Global	Male	90-94 years	Rate	2021	73.1615
Deaths	Global	Female	90-94 years	Rate	2021	67.1085
Deaths	Global	Male	95+ years	Number	2021	1659.03
Deaths	Global	Female	95+ years	Number	2021	4907.42
Deaths	Global	Male	95+ years	Rate	2021	109.721
Deaths	Global	Female	95+ years	Rate	2021	124.609
DALYs	Global	Male	<5 years	Number	2021	539395
DALYs	Global	Female	<5 years	Number	2021	472092
DALYs	Global	Male	<5 years	Rate	2021	158.655
DALYs	Global	Female	<5 years	Rate	2021	148.367
DALYs	Global	Male	5-9 years	Number	2021	121864
DALYs	Global	Female	5-9 years	Number	2021	146855
DALYs	Global	Male	5-9 years	Rate	2021	34.3785
DALYs	Global	Female	5-9 years	Rate	2021	44.1565
DALYs	Global	Male	10-14 years	Number	2021	126556
DALYs	Global	Female	10-14 years	Number	2021	181221
DALYs	Global	Male	10-14 years	Rate	2021	36.8206
DALYs	Global	Female	10-14 years	Rate	2021	56.1184
DALYs	Global	Male	15-19 years	Number	2021	137693
DALYs	Global	Female	15-19 years	Number	2021	246476
DALYs	Global	Male	15-19 years	Rate	2021	42.9847
DALYs	Global	Female	15-19 years	Rate	2021	81.1712
DALYs	Global	Male	20-24 years	Number	2021	175392
DALYs	Global	Female	20-24 years	Number	2021	329715
DALYs	Global	Male	20-24 years	Rate	2021	57.8078
DALYs	Global	Female	20-24 years	Rate	2021	112.243
DALYs	Global	Male	25-29 years	Number	2021	231308
DALYs	Global	Female	25-29 years	Number	2021	439407
DALYs	Global	Male	25-29 years	Rate	2021	77.7883
DALYs	Global	Female	25-29 years	Rate	2021	151.006
DALYs	Global	Male	30-34 years	Number	2021	315703
DALYs	Global	Female	30-34 years	Number	2021	569607
DALYs	Global	Male	30-34 years	Rate	2021	103.323
DALYs	Global	Female	30-34 years	Rate	2021	190.548
DALYs	Global	Male	35-39 years	Number	2021	342309
DALYs	Global	Female	35-39 years	Number	2021	618364
DALYs	Global	Male	35-39 years	Rate	2021	120.93
DALYs	Global	Female	35-39 years	Rate	2021	222.591
DALYs	Global	Male	40-44 years	Number	2021	354365
DALYs	Global	Female	40-44 years	Number	2021	612615
DALYs	Global	Male	40-44 years	Rate	2021	140.531
DALYs	Global	Female	40-44 years	Rate	2021	246.933
DALYs	Global	Male	45-49 years	Number	2021	384394
DALYs	Global	Female	45-49 years	Number	2021	651935
DALYs	Global	Male	45-49 years	Rate	2021	161.604
DALYs	Global	Female	45-49 years	Rate	2021	276.662
DALYs	Global	Male	50-54 years	Number	2021	417616
DALYs	Global	Female	50-54 years	Number	2021	654511
DALYs	Global	Male	50-54 years	Rate	2021	188.132
DALYs	Global	Female	50-54 years	Rate	2021	293.578
DALYs	Global	Male	55-59 years	Number	2021	418760
DALYs	Global	Female	55-59 years	Number	2021	616421
DALYs	Global	Male	55-59 years	Rate	2021	215.053
DALYs	Global	Female	55-59 years	Rate	2021	306.672
DALYs	Global	Male	60-64 years	Number	2021	375058
DALYs	Global	Female	60-64 years	Number	2021	546822
DALYs	Global	Male	60-64 years	Rate	2021	241.138
DALYs	Global	Female	60-64 years	Rate	2021	332.393
DALYs	Global	Male	65-69 years	Number	2021	350388
DALYs	Global	Female	65-69 years	Number	2021	520956
DALYs	Global	Male	65-69 years	Rate	2021	265.781
DALYs	Global	Female	65-69 years	Rate	2021	361.753
DALYs	Global	Male	70-74 years	Number	2021	282551
DALYs	Global	Female	70-74 years	Number	2021	414995
DALYs	Global	Male	70-74 years	Rate	2021	293.128
DALYs	Global	Female	70-74 years	Rate	2021	379.172
DALYs	Global	Male	75-79 years	Number	2021	197443
DALYs	Global	Female	75-79 years	Number	2021	290523
DALYs	Global	Male	75-79 years	Rate	2021	330.245
DALYs	Global	Female	75-79 years	Rate	2021	402.958
DALYs	Global	Male	80-84 years	Number	2021	134375
DALYs	Global	Female	80-84 years	Number	2021	213431
DALYs	Global	Male	80-84 years	Rate	2021	366.624
DALYs	Global	Female	80-84 years	Rate	2021	419.057
DALYs	Global	Male	85-89 years	Number	2021	86219.7
DALYs	Global	Female	85-89 years	Number	2021	146234
DALYs	Global	Male	85-89 years	Rate	2021	499.747
DALYs	Global	Female	85-89 years	Rate	2021	513.657
DALYs	Global	Male	90-94 years	Number	2021	43429.1
DALYs	Global	Female	90-94 years	Number	2021	92679.6
DALYs	Global	Male	90-94 years	Rate	2021	745.117
DALYs	Global	Female	90-94 years	Rate	2021	768.432
DALYs	Global	Male	95+ years	Number	2021	15340.8
DALYs	Global	Female	95+ years	Number	2021	47730.4
DALYs	Global	Male	95+ years	Rate	2021	1014.58
DALYs	Global	Female	95+ years	Rate	2021	1211.97

## Sheet: Fig7 rawdata
age_name	year	val	coh
<5 years	1990	257.984	1988
<5 years	1991	254.341	1989
<5 years	1992	249.447	1990
<5 years	1993	244.15	1991
<5 years	1994	239.61	1992
<5 years	1995	235.778	1993
<5 years	1996	229.789	1994
<5 years	1997	221.894	1995
<5 years	1998	215.826	1996
<5 years	1999	211.653	1997
<5 years	2000	208.73	1998
<5 years	2001	204.647	1999
<5 years	2002	200.121	2000
<5 years	2003	197.523	2001
<5 years	2004	195.921	2002
<5 years	2005	195.345	2003
<5 years	2006	194.143	2004
<5 years	2007	193.238	2005
<5 years	2008	192.29	2006
<5 years	2009	190.841	2007
<5 years	2010	188.731	2008
<5 years	2011	186.603	2009
<5 years	2012	185.997	2010
<5 years	2013	186.336	2011
<5 years	2014	186.471	2012
<5 years	2015	185.686	2013
<5 years	2016	183.215	2014
<5 years	2017	179.237	2015
<5 years	2018	174.746	2016
<5 years	2019	170.941	2017
<5 years	2020	158.981	2018
<5 years	2021	153.681	2019
5-9 years	1990	51.0962	1983
5-9 years	1991	50.7843	1984
5-9 years	1992	50.419	1985
5-9 years	1993	49.9663	1986
5-9 years	1994	49.1894	1987
5-9 years	1995	48.8945	1988
5-9 years	1996	48.5454	1989
5-9 years	1997	48.0947	1990
5-9 years	1998	47.7712	1991
5-9 years	1999	47.5212	1992
5-9 years	2000	47.3407	1993
5-9 years	2001	46.8795	1994
5-9 years	2002	45.9797	1995
5-9 years	2003	45.3396	1996
5-9 years	2004	45.1107	1997
5-9 years	2005	45.1862	1998
5-9 years	2006	44.7562	1999
5-9 years	2007	44.4164	2000
5-9 years	2008	44.2565	2001
5-9 years	2009	44.0661	2002
5-9 years	2010	43.3959	2003
5-9 years	2011	43.1884	2004
5-9 years	2012	42.8785	2005
5-9 years	2013	42.4467	2006
5-9 years	2014	41.9271	2007
5-9 years	2015	41.6778	2008
5-9 years	2016	41.5974	2009
5-9 years	2017	41.4278	2010
5-9 years	2018	41.0064	2011
5-9 years	2019	40.8427	2012
5-9 years	2020	39.397	2013
5-9 years	2021	39.1117	2014
10-14 years	1990	53.922	1978
10-14 years	1991	53.3724	1979
10-14 years	1992	53.0473	1980
10-14 years	1993	52.7091	1981
10-14 years	1994	52.2052	1982
10-14 years	1995	52.2103	1983
10-14 years	1996	52.2462	1984
10-14 years	1997	52.2692	1985
10-14 years	1998	52.5184	1986
10-14 years	1999	53.2455	1987
10-14 years	2000	53.5926	1988
10-14 years	2001	53.2437	1989
10-14 years	2002	52.4559	1990
10-14 years	2003	51.6501	1991
10-14 years	2004	50.9173	1992
10-14 years	2005	50.6634	1993
10-14 years	2006	50.0468	1994
10-14 years	2007	49.7278	1995
10-14 years	2008	49.5118	1996
10-14 years	2009	49.6181	1997
10-14 years	2010	49.3432	1998
10-14 years	2011	48.7725	1999
10-14 years	2012	47.9064	2000
10-14 years	2013	47.4182	2001
10-14 years	2014	47.3041	2002
10-14 years	2015	47.2012	2003
10-14 years	2016	47.0606	2004
10-14 years	2017	47.3597	2005
10-14 years	2018	47.5111	2006
10-14 years	2019	47.576	2007
10-14 years	2020	46.44	2008
10-14 years	2021	46.1686	2009
15-19 years	1990	71.9717	1973
15-19 years	1991	71.2216	1974
15-19 years	1992	70.6871	1975
15-19 years	1993	70.2095	1976
15-19 years	1994	69.8122	1977
15-19 years	1995	69.6859	1978
15-19 years	1996	69.5251	1979
15-19 years	1997	69.5877	1980
15-19 years	1998	70.0924	1981
15-19 years	1999	70.9386	1982
15-19 years	2000	71.325	1983
15-19 years	2001	70.8925	1984
15-19 years	2002	69.9996	1985
15-19 years	2003	69.0373	1986
15-19 years	2004	68.2064	1987
15-19 years	2005	67.7816	1988
15-19 years	2006	67.3114	1989
15-19 years	2007	67.2181	1990
15-19 years	2008	67.2501	1991
15-19 years	2009	67.1742	1992
15-19 years	2010	66.484	1993
15-19 years	2011	65.7744	1994
15-19 years	2012	64.5801	1995
15-19 years	2013	63.5159	1996
15-19 years	2014	62.9534	1997
15-19 years	2015	62.3926	1998
15-19 years	2016	62.3375	1999
15-19 years	2017	62.697	2000
15-19 years	2018	62.9956	2001
15-19 years	2019	63.1577	2002
15-19 years	2020	61.6107	2003
15-19 years	2021	61.5676	2004
20-24 years	1990	98.5685	1968
20-24 years	1991	97.9725	1969
20-24 years	1992	97.6159	1970
20-24 years	1993	97.2124	1971
20-24 years	1994	96.5304	1972
20-24 years	1995	96.183	1973
20-24 years	1996	95.8555	1974
20-24 years	1997	95.9896	1975
20-24 years	1998	96.653	1976
20-24 years	1999	97.6522	1977
20-24 years	2000	98.0946	1978
20-24 years	2001	97.0584	1979
20-24 years	2002	95.558	1980
20-24 years	2003	93.9315	1981
20-24 years	2004	92.6049	1982
20-24 years	2005	91.9219	1983
20-24 years	2006	92.0039	1984
20-24 years	2007	92.94	1985
20-24 years	2008	94.1325	1986
20-24 years	2009	95.0496	1987
20-24 years	2010	94.9947	1988
20-24 years	2011	93.9485	1989
20-24 years	2012	92.1261	1990
20-24 years	2013	90.5027	1991
20-24 years	2014	89.0362	1992
20-24 years	2015	87.8274	1993
20-24 years	2016	87.5297	1994
20-24 years	2017	87.6674	1995
20-24 years	2018	87.7869	1996
20-24 years	2019	87.8003	1997
20-24 years	2020	84.7746	1998
20-24 years	2021	84.5852	1999
25-29 years	1990	125.817	1963
25-29 years	1991	126.811	1964
25-29 years	1992	127.512	1965
25-29 years	1993	127.53	1966
25-29 years	1994	126.874	1967
25-29 years	1995	126.663	1968
25-29 years	1996	126.46	1969
25-29 years	1997	127.101	1970
25-29 years	1998	128.811	1971
25-29 years	1999	131.039	1972
25-29 years	2000	132.176	1973
25-29 years	2001	130.892	1974
25-29 years	2002	128.574	1975
25-29 years	2003	125.793	1976
25-29 years	2004	122.967	1977
25-29 years	2005	121.014	1978
25-29 years	2006	120.418	1979
25-29 years	2007	120.769	1980
25-29 years	2008	121.584	1981
25-29 years	2009	122.731	1982
25-29 years	2010	122.966	1983
25-29 years	2011	122.517	1984
25-29 years	2012	121.513	1985
25-29 years	2013	120.489	1986
25-29 years	2014	119.602	1987
25-29 years	2015	118.925	1988
25-29 years	2016	119.236	1989
25-29 years	2017	119.869	1990
25-29 years	2018	119.862	1991
25-29 years	2019	119.807	1992
25-29 years	2020	114.847	1993
25-29 years	2021	114.001	1994
30-34 years	1990	150.246	1958
30-34 years	1991	149.546	1959
30-34 years	1992	149.905	1960
30-34 years	1993	150.885	1961
30-34 years	1994	151.848	1962
30-34 years	1995	153.256	1963
30-34 years	1996	154.649	1964
30-34 years	1997	156.952	1965
30-34 years	1998	159.984	1966
30-34 years	1999	163.015	1967
30-34 years	2000	164.845	1968
30-34 years	2001	163.341	1969
30-34 years	2002	160.863	1970
30-34 years	2003	157.668	1971
30-34 years	2004	154.536	1972
30-34 years	2005	152.135	1973
30-34 years	2006	151.073	1974
30-34 years	2007	150.83	1975
30-34 years	2008	151.176	1976
30-34 years	2009	151.586	1977
30-34 years	2010	150.675	1978
30-34 years	2011	148.987	1979
30-34 years	2012	146.663	1980
30-34 years	2013	145.007	1981
30-34 years	2014	144.191	1982
30-34 years	2015	144.22	1983
30-34 years	2016	146.068	1984
30-34 years	2017	148.463	1985
30-34 years	2018	150.376	1986
30-34 years	2019	152.177	1987
30-34 years	2020	146.956	1988
30-34 years	2021	146.458	1989
35-39 years	1990	175.769	1953
35-39 years	1991	175.963	1954
35-39 years	1992	176.121	1955
35-39 years	1993	175.671	1956
35-39 years	1994	174.646	1957
35-39 years	1995	174.205	1958
35-39 years	1996	174.771	1959
35-39 years	1997	177.145	1960
35-39 years	1998	182.41	1961
35-39 years	1999	187.966	1962
35-39 years	2000	192.012	1963
35-39 years	2001	192.118	1964
35-39 years	2002	189.702	1965
35-39 years	2003	185.673	1966
35-39 years	2004	181.482	1967
35-39 years	2005	179.483	1968
35-39 years	2006	178.812	1969
35-39 years	2007	179.135	1970
35-39 years	2008	180.07	1971
35-39 years	2009	180.55	1972
35-39 years	2010	179.549	1973
35-39 years	2011	177.162	1974
35-39 years	2012	174.051	1975
35-39 years	2013	171.513	1976
35-39 years	2014	169.658	1977
35-39 years	2015	168.96	1978
35-39 years	2016	170.115	1979
35-39 years	2017	171.889	1980
35-39 years	2018	173.223	1981
35-39 years	2019	174.764	1982
35-39 years	2020	170.876	1983
35-39 years	2021	171.284	1984
40-44 years	1990	190.33	1948
40-44 years	1991	190.76	1949
40-44 years	1992	191.789	1950
40-44 years	1993	193.351	1951
40-44 years	1994	194.39	1952
40-44 years	1995	195.987	1953
40-44 years	1996	198.214	1954
40-44 years	1997	201.561	1955
40-44 years	1998	206.143	1956
40-44 years	1999	210.097	1957
40-44 years	2000	212.307	1958
40-44 years	2001	210.358	1959
40-44 years	2002	207.489	1960
40-44 years	2003	203.752	1961
40-44 years	2004	200.754	1962
40-44 years	2005	200.348	1963
40-44 years	2006	201.291	1964
40-44 years	2007	202.694	1965
40-44 years	2008	203.63	1966
40-44 years	2009	204.114	1967
40-44 years	2010	203.28	1968
40-44 years	2011	201.428	1969
40-44 years	2012	198.59	1970
40-44 years	2013	196.057	1971
40-44 years	2014	194.445	1972
40-44 years	2015	193.645	1973
40-44 years	2016	194.627	1974
40-44 years	2017	196.047	1975
40-44 years	2018	197.771	1976
40-44 years	2019	198.216	1977
40-44 years	2020	193.527	1978
40-44 years	2021	193.299	1979
45-49 years	1990	207.075	1943
45-49 years	1991	207.954	1944
45-49 years	1992	208.41	1945
45-49 years	1993	208.893	1946
45-49 years	1994	209.62	1947
45-49 years	1995	210.715	1948
45-49 years	1996	213.502	1949
45-49 years	1997	218.599	1950
45-49 years	1998	225.839	1951
45-49 years	1999	232.695	1952
45-49 years	2000	237.803	1953
45-49 years	2001	236.963	1954
45-49 years	2002	233.244	1955
45-49 years	2003	228.02	1956
45-49 years	2004	222.737	1957
45-49 years	2005	220.364	1958
45-49 years	2006	220.114	1959
45-49 years	2007	220.458	1960
45-49 years	2008	222.896	1961
45-49 years	2009	226.031	1962
45-49 years	2010	227.479	1963
45-49 years	2011	227.64	1964
45-49 years	2012	225.9	1965
45-49 years	2013	223.708	1966
45-49 years	2014	220.909	1967
45-49 years	2015	220.041	1968
45-49 years	2016	221.15	1969
45-49 years	2017	222.635	1970
45-49 years	2018	224.738	1971
45-49 years	2019	225.328	1972
45-49 years	2020	219.618	1973
45-49 years	2021	218.863	1974
50-54 years	1990	222.194	1938
50-54 years	1991	221.774	1939
50-54 years	1992	222.404	1940
50-54 years	1993	223.701	1941
50-54 years	1994	225.086	1942
50-54 years	1995	227.196	1943
50-54 years	1996	231.191	1944
50-54 years	1997	236.337	1945
50-54 years	1998	242.774	1946
50-54 years	1999	249.881	1947
50-54 years	2000	254.784	1948
50-54 years	2001	254.526	1949
50-54 years	2002	251.097	1950
50-54 years	2003	246.924	1951
50-54 years	2004	242.903	1952
50-54 years	2005	242.423	1953
50-54 years	2006	243.191	1954
50-54 years	2007	244.622	1955
50-54 years	2008	245.926	1956
50-54 years	2009	247.562	1957
50-54 years	2010	247.299	1958
50-54 years	2011	246.394	1959
50-54 years	2012	243.953	1960
50-54 years	2013	242.51	1961
50-54 years	2014	241.783	1962
50-54 years	2015	242.741	1963
50-54 years	2016	245.02	1964
50-54 years	2017	246.795	1965
50-54 years	2018	248.669	1966
50-54 years	2019	249.13	1967
50-54 years	2020	241.536	1968
50-54 years	2021	240.969	1969
55-59 years	1990	235.423	1933
55-59 years	1991	235.048	1934
55-59 years	1992	234.857	1935
55-59 years	1993	235.641	1936
55-59 years	1994	236.665	1937
55-59 years	1995	238.475	1938
55-59 years	1996	241.186	1939
55-59 years	1997	246.601	1940
55-59 years	1998	254.636	1941
55-59 years	1999	262.662	1942
55-59 years	2000	268.844	1943
55-59 years	2001	269.666	1944
55-59 years	2002	266.116	1945
55-59 years	2003	260.08	1946
55-59 years	2004	255.167	1947
55-59 years	2005	254.994	1948
55-59 years	2006	256.253	1949
55-59 years	2007	258.397	1950
55-59 years	2008	261.653	1951
55-59 years	2009	265.099	1952
55-59 years	2010	266.556	1953
55-59 years	2011	266.639	1954
55-59 years	2012	264.994	1955
55-59 years	2013	262.589	1956
55-59 years	2014	260.498	1957
55-59 years	2015	260.641	1958
55-59 years	2016	262.417	1959
55-59 years	2017	264.844	1960
55-59 years	2018	267.705	1961
55-59 years	2019	269.617	1962
55-59 years	2020	261.648	1963
55-59 years	2021	261.589	1964
60-64 years	1990	257.144	1928
60-64 years	1991	257.054	1929
60-64 years	1992	256.377	1930
60-64 years	1993	257.7	1931
60-64 years	1994	258.902	1932
60-64 years	1995	260.843	1933
60-64 years	1996	263.906	1934
60-64 years	1997	269.331	1935
60-64 years	1998	277.415	1936
60-64 years	1999	284.968	1937
60-64 years	2000	289.78	1938
60-64 years	2001	288.614	1939
60-64 years	2002	284.682	1940
60-64 years	2003	279.792	1941
60-64 years	2004	275.119	1942
60-64 years	2005	275.727	1943
60-64 years	2006	277.554	1944
60-64 years	2007	280.922	1945
60-64 years	2008	284.362	1946
60-64 years	2009	287.518	1947
60-64 years	2010	289.083	1948
60-64 years	2011	289.192	1949
60-64 years	2012	288.046	1950
60-64 years	2013	286.384	1951
60-64 years	2014	285.754	1952
60-64 years	2015	287.508	1953
60-64 years	2016	291.126	1954
60-64 years	2017	294.498	1955
60-64 years	2018	297.592	1956
60-64 years	2019	298.936	1957
60-64 years	2020	288.91	1958
60-64 years	2021	288.044	1959
65-69 years	1990	288.094	1923
65-69 years	1991	286.372	1924
65-69 years	1992	284.486	1925
65-69 years	1993	283.813	1926
65-69 years	1994	283.576	1927
65-69 years	1995	284.656	1928
65-69 years	1996	288.645	1929
65-69 years	1997	295.901	1930
65-69 years	1998	306.05	1931
65-69 years	1999	315.497	1932
65-69 years	2000	321.281	1933
65-69 years	2001	318.933	1934
65-69 years	2002	311.996	1935
65-69 years	2003	305.064	1936
65-69 years	2004	297.82	1937
65-69 years	2005	296.632	1938
65-69 years	2006	297.561	1939
65-69 years	2007	301.453	1940
65-69 years	2008	306.539	1941
65-69 years	2009	311.818	1942
65-69 years	2010	315.851	1943
65-69 years	2011	316.965	1944
65-69 years	2012	316.282	1945
65-69 years	2013	314.131	1946
65-69 years	2014	312.284	1947
65-69 years	2015	314.324	1948
65-69 years	2016	317.413	1949
65-69 years	2017	320.705	1950
65-69 years	2018	324.956	1951
65-69 years	2019	327.538	1952
65-69 years	2020	315.832	1953
65-69 years	2021	315.885	1954
70-74 years	1990	307.69	1918
70-74 years	1991	307.547	1919
70-74 years	1992	307.583	1920
70-74 years	1993	307.119	1921
70-74 years	1994	307.326	1922
70-74 years	1995	308.435	1923
70-74 years	1996	311.056	1924
70-74 years	1997	317.832	1925
70-74 years	1998	328.884	1926
70-74 years	1999	339.255	1927
70-74 years	2000	345.511	1928
70-74 years	2001	342.477	1929
70-74 years	2002	336.21	1930
70-74 years	2003	328.902	1931
70-74 years	2004	321.28	1932
70-74 years	2005	319.468	1933
70-74 years	2006	319.32	1934
70-74 years	2007	321.592	1935
70-74 years	2008	325.161	1936
70-74 years	2009	328.42	1937
70-74 years	2010	330.804	1938
70-74 years	2011	331.196	1939
70-74 years	2012	331.361	1940
70-74 years	2013	332.347	1941
70-74 years	2014	333.552	1942
70-74 years	2015	336.705	1943
70-74 years	2016	340.792	1944
70-74 years	2017	344.84	1945
70-74 years	2018	348.346	1946
70-74 years	2019	349.951	1947
70-74 years	2020	338.423	1948
70-74 years	2021	338.879	1949
75-79 years	1990	331.257	1913
75-79 years	1991	330.076	1914
75-79 years	1992	328.816	1915
75-79 years	1993	328.319	1916
75-79 years	1994	327.977	1917
75-79 years	1995	330.133	1918
75-79 years	1996	334.964	1919
75-79 years	1997	342.979	1920
75-79 years	1998	356.81	1921
75-79 years	1999	371.606	1922
75-79 years	2000	381.16	1923
75-79 years	2001	377.74	1924
75-79 years	2002	369.199	1925
75-79 years	2003	359.417	1926
75-79 years	2004	350.138	1927
75-79 years	2005	347.797	1928
75-79 years	2006	347.638	1929
75-79 years	2007	350.574	1930
75-79 years	2008	354.977	1931
75-79 years	2009	358.671	1932
75-79 years	2010	361.134	1933
75-79 years	2011	360.382	1934
75-79 years	2012	358.671	1935
75-79 years	2013	357.482	1936
75-79 years	2014	357.082	1937
75-79 years	2015	358.664	1938
75-79 years	2016	361.172	1939
75-79 years	2017	366.221	1940
75-79 years	2018	372.579	1941
75-79 years	2019	376.855	1942
75-79 years	2020	369.207	1943
75-79 years	2021	369.995	1944
80-84 years	1990	348.934	1908
80-84 years	1991	347.522	1909
80-84 years	1992	345.069	1910
80-84 years	1993	343.617	1911
80-84 years	1994	344.391	1912
80-84 years	1995	347.198	1913
80-84 years	1996	352.165	1914
80-84 years	1997	358.565	1915
80-84 years	1998	373.876	1916
80-84 years	1999	389.757	1917
80-84 years	2000	401.939	1918
80-84 years	2001	403.966	1919
80-84 years	2002	401.211	1920
80-84 years	2003	395.598	1921
80-84 years	2004	389.353	1922
80-84 years	2005	388.467	1923
80-84 years	2006	387.877	1924
80-84 years	2007	389.782	1925
80-84 years	2008	393.352	1926
80-84 years	2009	396.846	1927
80-84 years	2010	401.051	1928
80-84 years	2011	402.336	1929
80-84 years	2012	401.444	1930
80-84 years	2013	402.198	1931
80-84 years	2014	402.997	1932
80-84 years	2015	403.487	1933
80-84 years	2016	403.464	1934
80-84 years	2017	404.94	1935
80-84 years	2018	405.739	1936
80-84 years	2019	406.871	1937
80-84 years	2020	398.872	1938
80-84 years	2021	397.115	1939
85-89 years	1990	414.549	1903
85-89 years	1991	411.405	1904
85-89 years	1992	408.367	1905
85-89 years	1993	405.835	1906
85-89 years	1994	405.251	1907
85-89 years	1995	410.352	1908
85-89 years	1996	414.071	1909
85-89 years	1997	414.399	1910
85-89 years	1998	430.979	1911
85-89 years	1999	456.15	1912
85-89 years	2000	479.628	1913
85-89 years	2001	491.727	1914
85-89 years	2002	492.744	1915
85-89 years	2003	490.154	1916
85-89 years	2004	481.526	1917
85-89 years	2005	481.797	1918
85-89 years	2006	484.496	1919
85-89 years	2007	494.761	1920
85-89 years	2008	505.75	1921
85-89 years	2009	515.622	1922
85-89 years	2010	522.712	1923
85-89 years	2011	525.206	1924
85-89 years	2012	520.896	1925
85-89 years	2013	520.467	1926
85-89 years	2014	519.656	1927
85-89 years	2015	524.86	1928
85-89 years	2016	528.055	1929
85-89 years	2017	529.488	1930
85-89 years	2018	527.493	1931
85-89 years	2019	527.696	1932
85-89 years	2020	516.627	1933
85-89 years	2021	508.409	1934
90-94 years	1990	536.36	1898
90-94 years	1991	529.876	1899
90-94 years	1992	527.505	1900
90-94 years	1993	524.758	1901
90-94 years	1994	527.011	1902
90-94 years	1995	537.115	1903
90-94 years	1996	542.149	1904
90-94 years	1997	538.649	1905
90-94 years	1998	554.967	1906
90-94 years	1999	592.255	1907
90-94 years	2000	627.134	1908
90-94 years	2001	649.19	1909
90-94 years	2002	657.809	1910
90-94 years	2003	664.213	1911
90-94 years	2004	663.878	1912
90-94 years	2005	671.73	1913
90-94 years	2006	676.356	1914
90-94 years	2007	695.137	1915
90-94 years	2008	711.611	1916
90-94 years	2009	719.919	1917
90-94 years	2010	735.794	1918
90-94 years	2011	747.433	1919
90-94 years	2012	754.414	1920
90-94 years	2013	763.897	1921
90-94 years	2014	777.391	1922
90-94 years	2015	787.067	1923
90-94 years	2016	787.853	1924
90-94 years	2017	787.812	1925
90-94 years	2018	785.622	1926
90-94 years	2019	783.919	1927
90-94 years	2020	769.386	1928
90-94 years	2021	760.836	1929
95+ years	1990	673.916	1893
95+ years	1991	678.812	1894
95+ years	1992	683.172	1895
95+ years	1993	687.641	1896
95+ years	1994	698.547	1897
95+ years	1995	708.467	1898
95+ years	1996	717.289	1899
95+ years	1997	712.749	1900
95+ years	1998	735.75	1901
95+ years	1999	799.826	1902
95+ years	2000	861.862	1903
95+ years	2001	887.739	1904
95+ years	2002	894.507	1905
95+ years	2003	907.693	1906
95+ years	2004	903.777	1907
95+ years	2005	923.259	1908
95+ years	2006	932.946	1909
95+ years	2007	961.173	1910
95+ years	2008	1001.45	1911
95+ years	2009	1023.28	1912
95+ years	2010	1056	1913
95+ years	2011	1077.72	1914
95+ years	2012	1074.08	1915
95+ years	2013	1087.2	1916
95+ years	2014	1118.52	1917
95+ years	2015	1131.86	1918
95+ years	2016	1145.97	1919
95+ years	2017	1170.34	1920
95+ years	2018	1190.55	1921
95+ years	2019	1198.99	1922
95+ years	2020	1180.36	1923
95+ years	2021	1157.21	1924

## Sheet: Fig8 data
measure_name	location_name	sex_name	Overall_Difference	Aging	Population	Epidemiological_Change	Aging_Percentage	Population_Percentage	Epidemiological_Change_Percentage
Incidence	Global	Male	9.6156e+06	2.78909e+06	7.95072e+06	-1.12422e+06	29.01	82.69	-11.69
Incidence	Global	Female	2.07681e+07	5.9545e+06	1.67998e+07	-1.9862e+06	28.67	80.89	-9.56
Incidence	Global	Both	3.03837e+07	8.99303e+06	2.48611e+07	-3.4704e+06	29.6	81.82	-11.42
Incidence	Low SDI	Male	1.17965e+06	694773	650191	-165314	58.9	55.12	-14.01
Incidence	Low SDI	Female	2.68432e+06	1.64964e+06	1.43448e+06	-399796	61.45	53.44	-14.89
Incidence	Low SDI	Both	3.86397e+06	2.32171e+06	2.08438e+06	-542113	60.09	53.94	-14.03
Incidence	High-middle SDI	Male	1.95592e+06	142332	1.84853e+06	-34939.7	7.28	94.51	-1.79
Incidence	High-middle SDI	Female	3.67891e+06	-72694.4	3.76249e+06	-10883.8	-1.98	102.27	-0.3
Incidence	High-middle SDI	Both	5.63483e+06	147579	5.63059e+06	-143338	2.62	99.92	-2.54
Incidence	Middle SDI	Male	3.43778e+06	1.13832e+06	3.12682e+06	-827364	33.11	90.95	-24.07
Incidence	Middle SDI	Female	7.69201e+06	2.84246e+06	6.38275e+06	-1.5332e+06	36.95	82.98	-19.93
Incidence	Middle SDI	Both	1.11298e+07	3.89859e+06	9.50923e+06	-2.27802e+06	35.03	85.44	-20.47
Incidence	Low-middle SDI	Male	1.88846e+06	853161	1.4933e+06	-457996	45.18	79.07	-24.25
Incidence	Low-middle SDI	Female	4.37618e+06	2.18393e+06	3.17008e+06	-977833	49.9	72.44	-22.34
Incidence	Low-middle SDI	Both	6.26464e+06	2.94267e+06	4.66228e+06	-1.34031e+06	46.97	74.42	-21.39
Incidence	High SDI	Male	1.14724e+06	6467.79	914032	226738	0.56	79.67	19.76
Incidence	High SDI	Female	2.32086e+06	-380500	2.21023e+06	491130	-16.39	95.23	21.16
Incidence	High SDI	Both	3.4681e+06	-253683	3.12517e+06	596604	-7.31	90.11	17.2
Prevalence	Global	Male	6.08587e+07	2.20159e+07	4.7645e+07	-8.80215e+06	36.18	78.29	-14.46
Prevalence	Global	Female	1.29971e+08	4.82218e+07	1.01377e+08	-1.96272e+07	37.1	78	-15.1
Prevalence	Global	Both	1.9083e+08	6.7628e+07	1.4962e+08	-2.64179e+07	35.44	78.4	-13.84
Prevalence	Middle SDI	Male	2.25281e+07	9.0913e+06	1.80692e+07	-4.63238e+06	40.36	80.21	-20.56
Prevalence	Middle SDI	Female	4.94655e+07	2.10942e+07	3.73071e+07	-8.93577e+06	42.64	75.42	-18.06
Prevalence	Middle SDI	Both	7.19936e+07	2.95996e+07	5.53532e+07	-1.29591e+07	41.11	76.89	-18
Prevalence	Low-middle SDI	Male	1.12065e+07	5.40671e+06	7.80731e+06	-2.00748e+06	48.25	69.67	-17.91
Prevalence	Low-middle SDI	Female	2.58466e+07	1.34021e+07	1.68136e+07	-4.369e+06	51.85	65.05	-16.9
Prevalence	Low-middle SDI	Both	3.70532e+07	1.83257e+07	2.46045e+07	-5.877e+06	49.46	66.4	-15.86
Prevalence	High SDI	Male	7.1195e+06	-68545.2	5.72039e+06	1.46765e+06	-0.96	80.35	20.61
Prevalence	High SDI	Female	1.4306e+07	-3.08634e+06	1.45253e+07	2.86703e+06	-21.57	101.53	20.04
Prevalence	High SDI	Both	2.14255e+07	-2.41443e+06	2.02467e+07	3.59325e+06	-11.27	94.5	16.77
Prevalence	Low SDI	Male	6.31162e+06	3.67929e+06	3.21059e+06	-578264	58.29	50.87	-9.16
Prevalence	Low SDI	Female	1.4543e+07	8.69695e+06	7.1899e+06	-1.34384e+06	59.8	49.44	-9.24
Prevalence	Low SDI	Both	2.08546e+07	1.22601e+07	1.03968e+07	-1.80225e+06	58.79	49.85	-8.64
Prevalence	High-middle SDI	Male	1.36532e+07	496106	1.14303e+07	1.72676e+06	3.63	83.72	12.65
Prevalence	High-middle SDI	Female	2.57117e+07	-1.50913e+06	2.33137e+07	3.90716e+06	-5.87	90.67	15.2
Prevalence	High-middle SDI	Both	3.93649e+07	-301515	3.47415e+07	4.92487e+06	-0.77	88.26	12.51
Deaths	High-middle SDI	Male	5391.06	1682.82	3486.52	221.72	31.22	64.67	4.11
Deaths	High-middle SDI	Female	6168.35	2168.1	4158.64	-158.4	35.15	67.42	-2.57
Deaths	High-middle SDI	Both	11559.4	3790.97	7644.36	124.08	32.8	66.13	1.07
Deaths	High SDI	Male	23128.3	6110.92	8671.24	8346.1	26.42	37.49	36.09
Deaths	High SDI	Female	22732.7	5227.47	9295.81	8209.44	23	40.89	36.11
Deaths	High SDI	Both	45861	10968.7	17976.9	16915.4	23.92	39.2	36.88
Deaths	Middle SDI	Male	12984	4457.37	6100.71	2425.95	34.33	46.99	18.68
Deaths	Middle SDI	Female	11855.9	6439.26	6486.02	-1069.42	54.31	54.71	-9.02
Deaths	Middle SDI	Both	24839.9	10880.1	12583.8	1375.98	43.8	50.66	5.54
Deaths	Low-middle SDI	Male	5126.63	1047.73	2442.64	1636.25	20.44	47.65	31.92
Deaths	Low-middle SDI	Female	5284.39	2097.72	2763.35	423.32	39.7	52.29	8.01
Deaths	Low-middle SDI	Both	10411	3090.19	5200.49	2120.34	29.68	49.95	20.37
Deaths	Global	Male	48662.2	16634.1	21984	10044.1	34.18	45.18	20.64
Deaths	Global	Female	48794.8	20009.4	24389.2	4396.12	41.01	49.98	9.01
Deaths	Global	Both	97456.9	36554.8	46386.4	14515.7	37.51	47.6	14.89
Deaths	Low SDI	Male	2004.98	1095.89	1241.89	-332.81	54.66	61.94	-16.6
Deaths	Low SDI	Female	2716.84	1700.64	1670.88	-654.67	62.6	61.5	-24.1
Deaths	Low SDI	Both	4721.82	2760.71	2911.11	-950	58.47	61.65	-20.12
DALYs	Global	Male	1.85168e+06	407474	1.56767e+06	-123461	22.01	84.66	-6.67
DALYs	Global	Female	2.82689e+06	807941	2.4479e+06	-428950	28.58	86.59	-15.17
DALYs	Global	Both	4.67857e+06	1.2175e+06	4.01575e+06	-554681	26.02	85.83	-11.86
DALYs	Low-middle SDI	Male	342160	83142	256466	2551.66	24.3	74.96	0.75
DALYs	Low-middle SDI	Female	583831	255124	425328	-96621.6	43.7	72.85	-16.55
DALYs	Low-middle SDI	Both	925990	328586	681383	-83978.3	35.48	73.58	-9.07
DALYs	High-middle SDI	Male	225925	-44025.9	306368	-36417.4	-19.49	135.61	-16.12
DALYs	High-middle SDI	Female	405546	-60910.5	510119	-43662.3	-15.02	125.79	-10.77
DALYs	High-middle SDI	Both	631471	-94167.3	816484	-90845.6	-14.91	129.3	-14.39
DALYs	Middle SDI	Male	530350	118456	540288	-128394	22.34	101.87	-24.21
DALYs	Middle SDI	Female	899353	374106	852764	-327516	41.6	94.82	-36.42
DALYs	Middle SDI	Both	1.4297e+06	481277	1.3925e+06	-444074	33.66	97.4	-31.06
DALYs	High SDI	Male	560118	26415.9	337876	195826	4.72	60.32	34.96
DALYs	High SDI	Female	567368	-44140.6	445114	166395	-7.78	78.45	29.33
DALYs	High SDI	Both	1.12749e+06	-13344.8	783221	357610	-1.18	69.47	31.72
DALYs	Low SDI	Male	192348	115270	124608	-47531	59.93	64.78	-24.71
DALYs	Low SDI	Female	368795	229215	214838	-75257.5	62.15	58.25	-20.41
DALYs	Low SDI	Both	561143	341475	339333	-119666	60.85	60.47	-21.33

## Sheet: Fig9 data
measure_name	val	sd	Time	group	low_50	up_50	low_60	up_60	low_70	up_70	low_80	up_80	low_95	up_95
Incidence	1134.62	0.198985	1990	ASR	1134.49	1134.76	1134.46	1134.79	1134.42	1134.83	1134.37	1134.88	1134.23	1135.01
Incidence	1131.31	0.196301	1991	ASR	1131.18	1131.44	1131.14	1131.47	1131.11	1131.51	1131.06	1131.56	1130.92	1131.69
Incidence	1129.74	0.193866	1992	ASR	1129.6	1129.87	1129.57	1129.9	1129.53	1129.94	1129.49	1129.98	1129.36	1130.12
Incidence	1129.63	0.191703	1993	ASR	1129.5	1129.76	1129.47	1129.79	1129.43	1129.83	1129.39	1129.88	1129.26	1130.01
Incidence	1130.87	0.189754	1994	ASR	1130.74	1130.99	1130.71	1131.02	1130.67	1131.06	1130.62	1131.11	1130.49	1131.24
Incidence	1132.79	0.187968	1995	ASR	1132.67	1132.92	1132.63	1132.95	1132.6	1132.99	1132.55	1133.03	1132.42	1133.16
Incidence	1147.9	0.187367	1996	ASR	1147.78	1148.03	1147.74	1148.06	1147.71	1148.1	1147.66	1148.14	1147.54	1148.27
Incidence	1180.53	0.188236	1997	ASR	1180.4	1180.65	1180.37	1180.69	1180.33	1180.72	1180.29	1180.77	1180.16	1180.9
Incidence	1218.87	0.189498	1998	ASR	1218.74	1219	1218.71	1219.03	1218.67	1219.07	1218.63	1219.11	1218.5	1219.24
Incidence	1250.96	0.190104	1999	ASR	1250.84	1251.09	1250.8	1251.12	1250.77	1251.16	1250.72	1251.21	1250.59	1251.34
Incidence	1264.68	0.189139	2000	ASR	1264.55	1264.81	1264.52	1264.84	1264.48	1264.87	1264.44	1264.92	1264.31	1265.05
Incidence	1253.43	0.186128	2001	ASR	1253.31	1253.56	1253.27	1253.59	1253.24	1253.62	1253.19	1253.67	1253.07	1253.8
Incidence	1225.07	0.181752	2002	ASR	1224.95	1225.2	1224.92	1225.23	1224.89	1225.26	1224.84	1225.31	1224.72	1225.43
Incidence	1190.42	0.176947	2003	ASR	1190.3	1190.54	1190.27	1190.57	1190.24	1190.61	1190.2	1190.65	1190.08	1190.77
Incidence	1160.15	0.172523	2004	ASR	1160.04	1160.27	1160.01	1160.3	1159.97	1160.33	1159.93	1160.37	1159.81	1160.49
Incidence	1144.85	0.169352	2005	ASR	1144.74	1144.97	1144.71	1144.99	1144.68	1145.03	1144.63	1145.07	1144.52	1145.18
Incidence	1143.79	0.167287	2006	ASR	1143.68	1143.91	1143.65	1143.93	1143.62	1143.97	1143.58	1144.01	1143.47	1144.12
Incidence	1146.87	0.165491	2007	ASR	1146.76	1146.98	1146.73	1147.01	1146.7	1147.04	1146.66	1147.08	1146.55	1147.2
Incidence	1151.53	0.163851	2008	ASR	1151.42	1151.64	1151.4	1151.67	1151.36	1151.7	1151.32	1151.74	1151.21	1151.86
Incidence	1155.1	0.162154	2009	ASR	1154.99	1155.21	1154.97	1155.24	1154.93	1155.27	1154.89	1155.31	1154.78	1155.42
Incidence	1154.51	0.160258	2010	ASR	1154.4	1154.61	1154.37	1154.64	1154.34	1154.67	1154.3	1154.71	1154.19	1154.82
Incidence	1147.13	0.157948	2011	ASR	1147.02	1147.24	1147	1147.26	1146.97	1147.29	1146.93	1147.33	1146.82	1147.44
Incidence	1134.41	0.155286	2012	ASR	1134.3	1134.51	1134.28	1134.54	1134.25	1134.57	1134.21	1134.61	1134.1	1134.71
Incidence	1120.43	0.152606	2013	ASR	1120.33	1120.54	1120.31	1120.56	1120.28	1120.59	1120.24	1120.63	1120.14	1120.73
Incidence	1109.12	0.150166	2014	ASR	1109.02	1109.23	1109	1109.25	1108.97	1109.28	1108.93	1109.32	1108.83	1109.42
Incidence	1104.16	0.148238	2015	ASR	1104.06	1104.26	1104.03	1104.28	1104	1104.31	1103.97	1104.35	1103.87	1104.45
Incidence	1109.23	0.147036	2016	ASR	1109.13	1109.33	1109.1	1109.35	1109.07	1109.38	1109.04	1109.41	1108.94	1109.51
Incidence	1120.98	0.14631	2017	ASR	1120.88	1121.07	1120.85	1121.1	1120.82	1121.13	1120.79	1121.16	1120.69	1121.26
Incidence	1133.31	0.145649	2018	ASR	1133.21	1133.41	1133.19	1133.43	1133.16	1133.46	1133.12	1133.5	1133.03	1133.6
Incidence	1139.94	0.144645	2019	ASR	1139.84	1140.03	1139.81	1140.06	1139.79	1140.09	1139.75	1140.12	1139.65	1140.22
Incidence	1112.97	0.141622	2020	ASR	1112.87	1113.06	1112.85	1113.08	1112.82	1113.11	1112.78	1113.15	1112.69	1113.24
Incidence	1115.65	0.140653	2021	ASR	1115.56	1115.75	1115.54	1115.77	1115.51	1115.8	1115.47	1115.83	1115.38	1115.93
Incidence	1108.14	18.7733	2022	ASR	1095.48	1120.79	1092.35	1123.93	1088.69	1127.59	1084.07	1132.2	1071.34	1144.93
Incidence	1106.05	25.6069	2023	ASR	1088.79	1123.31	1084.51	1127.58	1079.52	1132.58	1073.22	1138.87	1055.86	1156.24
Incidence	1103.96	31.2169	2024	ASR	1082.92	1125	1077.7	1130.21	1071.62	1136.3	1063.94	1143.98	1042.77	1165.14
Incidence	1101.82	36.1752	2025	ASR	1077.44	1126.2	1071.4	1132.25	1064.35	1139.3	1055.45	1148.2	1030.92	1172.73
Incidence	1099.47	40.7143	2026	ASR	1072.03	1126.91	1065.23	1133.71	1057.29	1141.65	1047.28	1151.67	1019.67	1179.27
Incidence	1096.84	44.9572	2027	ASR	1066.54	1127.14	1059.03	1134.65	1050.26	1143.41	1039.2	1154.47	1008.72	1184.95
Incidence	1094.03	48.9742	2028	ASR	1061.02	1127.04	1052.84	1135.22	1043.29	1144.77	1031.25	1156.82	998.042	1190.02
Incidence	1091.14	52.8146	2029	ASR	1055.55	1126.74	1046.73	1135.56	1036.43	1145.86	1023.44	1158.85	987.627	1194.66
Incidence	1088.16	56.5109	2030	ASR	1050.07	1126.24	1040.63	1135.68	1029.61	1146.7	1015.71	1160.6	977.394	1198.92
Incidence	1084.92	60.0792	2031	ASR	1044.43	1125.42	1034.4	1135.45	1022.68	1147.16	1007.9	1161.94	967.167	1202.68
Incidence	1081.42	63.5372	2032	ASR	1038.59	1124.24	1027.98	1134.85	1015.59	1147.24	999.96	1162.87	956.882	1205.95
Incidence	1077.78	66.9011	2033	ASR	1032.69	1122.88	1021.52	1134.05	1008.47	1147.09	992.017	1163.55	946.658	1208.91
Incidence	1074.16	70.188	2034	ASR	1026.85	1121.47	1015.13	1133.19	1001.45	1146.88	984.18	1164.14	936.592	1211.73
Incidence	1070.56	73.4075	2035	ASR	1021.08	1120.03	1008.82	1132.29	994.508	1146.61	976.45	1164.67	926.679	1214.44
Incidence	1066.85	76.5592	2036	ASR	1015.25	1118.46	1002.47	1131.24	987.539	1146.17	968.706	1165	916.799	1216.91
Incidence	1063.02	79.6494	2037	ASR	1009.34	1116.7	996.035	1130.01	980.504	1145.54	960.91	1165.13	906.908	1219.13
Incidence	1059.18	82.6882	2038	ASR	1003.45	1114.91	989.638	1128.72	973.514	1144.84	953.173	1165.19	897.11	1221.25
Incidence	1055.43	85.6863	2039	ASR	997.674	1113.18	983.365	1127.49	966.656	1144.2	945.577	1165.28	887.482	1223.37
Incidence	1051.76	88.6476	2040	ASR	992.01	1111.51	977.206	1126.31	959.92	1143.6	938.113	1165.41	878.01	1225.51
Incidence	1048.05	91.5658	2041	ASR	986.333	1109.76	971.041	1125.06	953.186	1142.91	930.661	1165.44	868.579	1227.52
Incidence	1044.27	94.4446	2042	ASR	980.614	1107.92	964.841	1123.7	946.425	1142.11	923.191	1165.35	859.158	1229.38
Incidence	1040.53	97.2928	2043	ASR	974.955	1106.11	958.707	1122.35	939.735	1141.33	915.801	1165.26	849.836	1231.22
Incidence	1036.92	100.12	2044	ASR	969.44	1104.4	952.719	1121.12	933.196	1140.65	908.566	1165.28	840.685	1233.16
Incidence	1033.43	102.929	2045	ASR	964.055	1102.8	946.866	1119.99	926.795	1140.06	901.475	1165.38	831.689	1235.17
Incidence	1029.94	105.71	2046	ASR	958.687	1101.18	941.033	1118.84	920.42	1139.45	894.415	1165.46	822.744	1237.13
Incidence	1026.4	108.465	2047	ASR	953.297	1099.51	935.184	1117.62	914.033	1138.77	887.351	1165.46	813.811	1238.99
Incidence	1022.92	111.202	2048	ASR	947.967	1097.87	929.396	1116.44	907.712	1138.12	880.356	1165.48	804.961	1240.87
Incidence	1019.53	113.928	2049	ASR	942.746	1096.32	923.72	1115.35	901.504	1137.56	873.478	1165.59	796.235	1242.83
Incidence	1016.21	116.642	2050	ASR	937.597	1094.83	918.118	1114.31	895.372	1137.05	866.679	1165.75	787.595	1244.83
Prevalence	6766.29	0.485012	1990	ASR	6765.96	6766.61	6765.88	6766.7	6765.78	6766.79	6765.67	6766.91	6765.34	6767.24
Prevalence	6766.29	0.485012	1990	ASR	6765.96	6766.61	6765.88	6766.7	6765.78	6766.79	6765.67	6766.91	6765.34	6767.24
Prevalence	6766.29	0.485012	1990	ASR	6765.96	6766.61	6765.88	6766.7	6765.78	6766.79	6765.67	6766.91	6765.34	6767.24
Prevalence	6766.29	0.485012	1990	ASR	6765.96	6766.61	6765.88	6766.7	6765.78	6766.79	6765.67	6766.91	6765.34	6767.24
Prevalence	6766.29	0.485012	1990	ASR	6765.96	6766.61	6765.88	6766.7	6765.78	6766.79	6765.67	6766.91	6765.34	6767.24
Prevalence	6766.29	0.485012	1990	ASR	6765.96	6766.61	6765.88	6766.7	6765.78	6766.79	6765.67	6766.91	6765.34	6767.24
Prevalence	6766.29	0.485012	1990	ASR	6765.96	6766.61	6765.88	6766.7	6765.78	6766.79	6765.67	6766.91	6765.34	6767.24
Prevalence	6766.29	0.485012	1990	ASR	6765.96	6766.61	6765.88	6766.7	6765.78	6766.79	6765.67	6766.91	6765.34	6767.24
Prevalence	6766.29	0.485012	1990	ASR	6765.96	6766.61	6765.88	6766.7	6765.78	6766.79	6765.67	6766.91	6765.34	6767.24
Prevalence	6766.29	0.485012	1990	ASR	6765.96	6766.61	6765.88	6766.7	6765.78	6766.79	6765.67	6766.91	6765.34	6767.24
Prevalence	6766.29	0.485012	1990	ASR	6765.96	6766.61	6765.88	6766.7	6765.78	6766.79	6765.67	6766.91	6765.34	6767.24
Prevalence	6766.29	0.485012	1990	ASR	6765.96	6766.61	6765.88	6766.7	6765.78	6766.79	6765.67	6766.91	6765.34	6767.24
Prevalence	6766.29	0.485012	1990	ASR	6765.96	6766.61	6765.88	6766.7	6765.78	6766.79	6765.67	6766.91	6765.34	6767.24
Prevalence	6766.29	0.485012	1990	ASR	6765.96	6766.61	6765.88	6766.7	6765.78	6766.79	6765.67	6766.91	6765.34	6767.24
Prevalence	6766.29	0.485012	1990	ASR	6765.96	6766.61	6765.88	6766.7	6765.78	6766.79	6765.67	6766.91	6765.34	6767.24
Prevalence	6766.29	0.485012	1990	ASR	6765.96	6766.61	6765.88	6766.7	6765.78	6766.79	6765.67	6766.91	6765.34	6767.24
Prevalence	6766.29	0.485012	1990	ASR	6765.96	6766.61	6765.88	6766.7	6765.78	6766.79	6765.67	6766.91	6765.34	6767.24
Prevalence	6766.29	0.485012	1990	ASR	6765.96	6766.61	6765.88	6766.7	6765.78	6766.79	6765.67	6766.91	6765.34	6767.24
Prevalence	6766.29	0.485012	1990	ASR	6765.96	6766.61	6765.88	6766.7	6765.78	6766.79	6765.67	6766.91	6765.34	6767.24
Prevalence	6766.29	0.485012	1990	ASR	6765.96	6766.61	6765.88	6766.7	6765.78	6766.79	6765.67	6766.91	6765.34	6767.24
Prevalence	6766.29	0.485012	1990	ASR	6765.96	6766.61	6765.88	6766.7	6765.78	6766.79	6765.67	6766.91	6765.34	6767.24
Prevalence	6766.29	0.485012	1990	ASR	6765.96	6766.61	6765.88	6766.7	6765.78	6766.79	6765.67	6766.91	6765.34	6767.24
Prevalence	6766.29	0.485012	1990	ASR	6765.96	6766.61	6765.88	6766.7	6765.78	6766.79	6765.67	6766.91	6765.34	6767.24
Prevalence	6766.29	0.485012	1990	ASR	6765.96	6766.61	6765.88	6766.7	6765.78	6766.79	6765.67	6766.91	6765.34	6767.24
Prevalence	6766.29	0.485012	1990	ASR	6765.96	6766.61	6765.88	6766.7	6765.78	6766.79	6765.67	6766.91	6765.34	6767.24
Prevalence	6766.29	0.485012	1990	ASR	6765.96	6766.61	6765.88	6766.7	6765.78	6766.79	6765.67	6766.91	6765.34	6767.24
Prevalence	6766.29	0.485012	1990	ASR	6765.96	6766.61	6765.88	6766.7	6765.78	6766.79	6765.67	6766.91	6765.34	6767.24
Prevalence	6766.29	0.485012	1990	ASR	6765.96	6766.61	6765.88	6766.7	6765.78	6766.79	6765.67	6766.91	6765.34	6767.24
Prevalence	6766.29	0.485012	1990	ASR	6765.96	6766.61	6765.88	6766.7	6765.78	6766.79	6765.67	6766.91	6765.34	6767.24
Prevalence	6766.29	0.485012	1990	ASR	6765.96	6766.61	6765.88	6766.7	6765.78	6766.79	6765.67	6766.91	6765.34	6767.24
Prevalence	6766.29	0.485012	1990	ASR	6765.96	6766.61	6765.88	6766.7	6765.78	6766.79	6765.67	6766.91	6765.34	6767.24
Prevalence	6766.29	0.485012	1990	ASR	6765.96	6766.61	6765.88	6766.7	6765.78	6766.79	6765.67	6766.91	6765.34	6767.24
Prevalence	6766.29	0.485012	1990	ASR	6765.96	6766.61	6765.88	6766.7	6765.78	6766.79	6765.67	6766.91	6765.34	6767.24
Prevalence	6766.29	0.485012	1990	ASR	6765.96	6766.61	6765.88	6766.7	6765.78	6766.79	6765.67	6766.91	6765.34	6767.24
Prevalence	6766.29	0.485012	1990	ASR	6765.96	6766.61	6765.88	6766.7	6765.78	6766.79	6765.67	6766.91	6765.34	6767.24
Prevalence	6766.29	0.485012	1990	ASR	6765.96	6766.61	6765.88	6766.7	6765.78	6766.79	6765.67	6766.91	6765.34	6767.24
Prevalence	6766.29	0.485012	1990	ASR	6765.96	6766.61	6765.88	6766.7	6765.78	6766.79	6765.67	6766.91	6765.34	6767.24
Prevalence	6766.29	0.485012	1990	ASR	6765.96	6766.61	6765.88	6766.7	6765.78	6766.79	6765.67	6766.91	6765.34	6767.24
Prevalence	6766.29	0.485012	1990	ASR	6765.96	6766.61	6765.88	6766.7	6765.78	6766.79	6765.67	6766.91	6765.34	6767.24
Prevalence	6766.29	0.485012	1990	ASR	6765.96	6766.61	6765.88	6766.7	6765.78	6766.79	6765.67	6766.91	6765.34	6767.24
Prevalence	6766.29	0.485012	1990	ASR	6765.96	6766.61	6765.88	6766.7	6765.78	6766.79	6765.67	6766.91	6765.34	6767.24
Prevalence	6766.29	0.485012	1990	ASR	6765.96	6766.61	6765.88	6766.7	6765.78	6766.79	6765.67	6766.91	6765.34	6767.24
Prevalence	6766.29	0.485012	1990	ASR	6765.96	6766.61	6765.88	6766.7	6765.78	6766.79	6765.67	6766.91	6765.34	6767.24
Prevalence	6766.29	0.485012	1990	ASR	6765.96	6766.61	6765.88	6766.7	6765.78	6766.79	6765.67	6766.91	6765.34	6767.24
Prevalence	6766.29	0.485012	1990	ASR	6765.96	6766.61	6765.88	6766.7	6765.78	6766.79	6765.67	6766.91	6765.34	6767.24
Prevalence	6766.29	0.485012	1990	ASR	6765.96	6766.61	6765.88	6766.7	6765.78	6766.79	6765.67	6766.91	6765.34	6767.24
Prevalence	6766.29	0.485012	1990	ASR	6765.96	6766.61	6765.88	6766.7	6765.78	6766.79	6765.67	6766.91	6765.34	6767.24
Prevalence	6766.29	0.485012	1990	ASR	6765.96	6766.61	6765.88	6766.7	6765.78	6766.79	6765.67	6766.91	6765.34	6767.24
Prevalence	6766.29	0.485012	1990	ASR	6765.96	6766.61	6765.88	6766.7	6765.78	6766.79	6765.67	6766.91	6765.34	6767.24
Prevalence	6766.29	0.485012	1990	ASR	6765.96	6766.61	6765.88	6766.7	6765.78	6766.79	6765.67	6766.91	6765.34	6767.24
Prevalence	6766.29	0.485012	1990	ASR	6765.96	6766.61	6765.88	6766.7	6765.78	6766.79	6765.67	6766.91	6765.34	6767.24
Prevalence	6766.29	0.485012	1990	ASR	6765.96	6766.61	6765.88	6766.7	6765.78	6766.79	6765.67	6766.91	6765.34	6767.24
Prevalence	6766.29	0.485012	1990	ASR	6765.96	6766.61	6765.88	6766.7	6765.78	6766.79	6765.67	6766.91	6765.34	6767.24
Prevalence	6766.29	0.485012	1990	ASR	6765.96	6766.61	6765.88	6766.7	6765.78	6766.79	6765.67	6766.91	6765.34	6767.24
Prevalence	6766.29	0.485012	1990	ASR	6765.96	6766.61	6765.88	6766.7	6765.78	6766.79	6765.67	6766.91	6765.34	6767.24
Prevalence	6766.29	0.485012	1990	ASR	6765.96	6766.61	6765.88	6766.7	6765.78	6766.79	6765.67	6766.91	6765.34	6767.24
Prevalence	6766.29	0.485012	1990	ASR	6765.96	6766.61	6765.88	6766.7	6765.78	6766.79	6765.67	6766.91	6765.34	6767.24
Prevalence	6766.29	0.485012	1990	ASR	6765.96	6766.61	6765.88	6766.7	6765.78	6766.79	6765.67	6766.91	6765.34	6767.24
Prevalence	6766.29	0.485012	1990	ASR	6765.96	6766.61	6765.88	6766.7	6765.78	6766.79	6765.67	6766.91	6765.34	6767.24
Prevalence	6766.29	0.485012	1990	ASR	6765.96	6766.61	6765.88	6766.7	6765.78	6766.79	6765.67	6766.91	6765.34	6767.24
Prevalence	6766.29	0.485012	1990	ASR	6765.96	6766.61	6765.88	6766.7	6765.78	6766.79	6765.67	6766.91	6765.34	6767.24
Deaths	2.75936	0.0103978	1990	ASR	2.75235	2.76637	2.75062	2.76811	2.74859	2.77013	2.74603	2.77269	2.73898	2.77974
Deaths	2.75813	0.0100128	1991	ASR	2.75138	2.76488	2.74971	2.76655	2.74776	2.7685	2.74529	2.77097	2.7385	2.77775
Deaths	2.75059	0.00985298	1992	ASR	2.74394	2.75723	2.7423	2.75887	2.74038	2.76079	2.73795	2.76322	2.73127	2.7699
Deaths	2.74743	0.00973258	1993	ASR	2.74087	2.75399	2.73924	2.75561	2.73734	2.75751	2.73495	2.7599	2.72835	2.7665
Deaths	2.74823	0.00963961	1994	ASR	2.74173	2.75473	2.74012	2.75634	2.73824	2.75822	2.73587	2.76059	2.72934	2.76712
Deaths	2.77154	0.00960187	1995	ASR	2.76507	2.77801	2.76346	2.77961	2.76159	2.78148	2.75923	2.78385	2.75272	2.79036
Deaths	2.76286	0.0095003	1996	ASR	2.75645	2.76926	2.75487	2.77085	2.75302	2.7727	2.75068	2.77504	2.74424	2.78148
Deaths	2.71571	0.00932832	1997	ASR	2.70942	2.722	2.70786	2.72355	2.70604	2.72537	2.70375	2.72767	2.69743	2.73399
Deaths	2.72824	0.0092746	1998	ASR	2.72199	2.73449	2.72044	2.73604	2.71863	2.73785	2.71635	2.74013	2.71006	2.74642
Deaths	2.79008	0.00930756	1999	ASR	2.7838	2.79635	2.78225	2.7979	2.78043	2.79972	2.77814	2.80201	2.77183	2.80832
Deaths	2.87776	0.00939001	2000	ASR	2.87143	2.88409	2.86986	2.88566	2.86803	2.88749	2.86572	2.8898	2.85936	2.89616
Deaths	2.92346	0.00938885	2001	ASR	2.91713	2.92978	2.91556	2.93135	2.91373	2.93318	2.91142	2.93549	2.90505	2.94186
Deaths	2.95673	0.00935541	2002	ASR	2.95043	2.96304	2.94886	2.9646	2.94704	2.96642	2.94474	2.96873	2.9384	2.97507
Deaths	2.98957	0.00931813	2003	ASR	2.98329	2.99585	2.98173	2.9974	2.97991	2.99922	2.97762	3.00151	2.9713	3.00783
Deaths	3.00011	0.00923119	2004	ASR	2.99389	3.00633	2.99235	3.00788	2.99055	3.00968	2.98828	3.01195	2.98202	3.01821
Deaths	3.04155	0.0091935	2005	ASR	3.03535	3.04775	3.03382	3.04928	3.03203	3.05108	3.02977	3.05334	3.02353	3.05957
Deaths	3.05123	0.00909537	2006	ASR	3.0451	3.05736	3.04358	3.05888	3.04181	3.06065	3.03957	3.06289	3.0334	3.06906
Deaths	3.0848	0.00903638	2007	ASR	3.07871	3.0909	3.0772	3.0924	3.07544	3.09417	3.07322	3.09639	3.06709	3.10252
Deaths	3.12889	0.00899395	2008	ASR	3.12283	3.13496	3.12133	3.13646	3.11958	3.13821	3.11736	3.14043	3.11127	3.14652
Deaths	3.1708	0.00893878	2009	ASR	3.16478	3.17682	3.16328	3.17832	3.16154	3.18006	3.15934	3.18226	3.15328	3.18832
Deaths	3.20595	0.00887394	2010	ASR	3.19997	3.21193	3.19849	3.21342	3.19676	3.21515	3.19458	3.21733	3.18856	3.22335
Deaths	3.22952	0.00878777	2011	ASR	3.2236	3.23545	3.22213	3.23691	3.22042	3.23863	3.21826	3.24079	3.2123	3.24675
Deaths	3.23952	0.00867643	2012	ASR	3.23367	3.24536	3.23222	3.24681	3.23053	3.2485	3.22839	3.25064	3.22251	3.25652
Deaths	3.26549	0.00859426	2013	ASR	3.2597	3.27128	3.25826	3.27272	3.25658	3.27439	3.25447	3.27651	3.24864	3.28233
Deaths	3.29557	0.00852331	2014	ASR	3.28982	3.30131	3.2884	3.30273	3.28674	3.3044	3.28464	3.30649	3.27886	3.31227
Deaths	3.33695	0.00846595	2015	ASR	3.33124	3.34266	3.32983	3.34407	3.32818	3.34572	3.3261	3.3478	3.32036	3.35354
Deaths	3.35853	0.00837703	2016	ASR	3.35288	3.36418	3.35148	3.36558	3.34985	3.36721	3.34779	3.36927	3.34211	3.37495
Deaths	3.36074	0.00826663	2017	ASR	3.35517	3.36631	3.35379	3.36769	3.35218	3.3693	3.35014	3.37134	3.34454	3.37694
Deaths	3.35661	0.00815178	2018	ASR	3.35112	3.36211	3.34976	3.36347	3.34817	3.36506	3.34616	3.36706	3.34063	3.37259
Deaths	3.35396	0.00804323	2019	ASR	3.34854	3.35939	3.3472	3.36073	3.34563	3.3623	3.34365	3.36428	3.3382	3.36973
Deaths	3.28684	0.00786901	2020	ASR	3.28153	3.29214	3.28022	3.29346	3.27869	3.29499	3.27675	3.29693	3.27142	3.30226
Deaths	3.25444	0.00782802	2021	ASR	3.24916	3.25972	3.24786	3.26102	3.24633	3.26255	3.2444	3.26447	3.2391	3.26978
Deaths	3.31845	0.0453114	2022	ASR	3.28791	3.34899	3.28034	3.35656	3.27151	3.36539	3.26036	3.37654	3.22964	3.40726
Deaths	3.32766	0.0591715	2023	ASR	3.28778	3.36754	3.2779	3.37742	3.26636	3.38896	3.2518	3.40352	3.21168	3.44364
Deaths	3.33659	0.071086	2024	ASR	3.28868	3.38451	3.27681	3.39638	3.26295	3.41024	3.24546	3.42773	3.19727	3.47592
Deaths	3.3456	0.0819252	2025	ASR	3.29038	3.40081	3.2767	3.41449	3.26072	3.43047	3.24057	3.45062	3.18502	3.50617
Deaths	3.35533	0.0921108	2026	ASR	3.29325	3.41741	3.27787	3.4328	3.2599	3.45076	3.23725	3.47342	3.17479	3.53587
Deaths	3.36596	0.101892	2027	ASR	3.29729	3.43464	3.28027	3.45165	3.2604	3.47152	3.23534	3.49659	3.16625	3.56567
Deaths	3.37655	0.111341	2028	ASR	3.3015	3.45159	3.28291	3.47019	3.2612	3.4919	3.23381	3.51929	3.15832	3.59478
Deaths	3.3867	0.120519	2029	ASR	3.30547	3.46793	3.28534	3.48805	3.26184	3.51156	3.23219	3.5412	3.15048	3.62292
Deaths	3.39647	0.129483	2030	ASR	3.3092	3.48374	3.28758	3.50537	3.26233	3.53061	3.23047	3.56247	3.14268	3.65026
Deaths	3.40641	0.138299	2031	ASR	3.3132	3.49963	3.2901	3.52272	3.26313	3.54969	3.22911	3.58371	3.13535	3.67748
Deaths	3.41646	0.147022	2032	ASR	3.31736	3.51555	3.29281	3.5401	3.26414	3.56877	3.22797	3.60494	3.12829	3.70462
Deaths	3.42601	0.155629	2033	ASR	3.32111	3.5309	3.29512	3.55689	3.26478	3.58724	3.22649	3.62552	3.12098	3.73104
Deaths	3.43477	0.164112	2034	ASR	3.32416	3.54539	3.29676	3.57279	3.26475	3.60479	3.22438	3.64517	3.11311	3.75643
Deaths	3.44298	0.172491	2035	ASR	3.32672	3.55924	3.29791	3.58804	3.26428	3.62168	3.22185	3.66411	3.1049	3.78106
Deaths	3.45086	0.18079	2036	ASR	3.32901	3.57271	3.29882	3.60291	3.26356	3.63816	3.21909	3.68263	3.09651	3.80521
Deaths	3.45833	0.189035	2037	ASR	3.33092	3.58574	3.29935	3.61731	3.26249	3.65417	3.21599	3.70068	3.08782	3.82884
Deaths	3.46483	0.197183	2038	ASR	3.33193	3.59773	3.299	3.63066	3.26055	3.66911	3.21204	3.71762	3.07835	3.85131
Deaths	3.47026	0.205222	2039	ASR	3.33194	3.60858	3.29767	3.64285	3.25765	3.68287	3.20717	3.73336	3.06803	3.8725
Deaths	3.47463	0.213149	2040	ASR	3.33097	3.61829	3.29537	3.65389	3.25381	3.69545	3.20137	3.74789	3.05686	3.8924
Deaths	3.47822	0.220984	2041	ASR	3.32928	3.62716	3.29237	3.66407	3.24928	3.70716	3.19492	3.76152	3.04509	3.91135
Deaths	3.48087	0.228738	2042	ASR	3.3267	3.63504	3.2885	3.67324	3.2439	3.71784	3.18763	3.77411	3.03254	3.9292
Deaths	3.48246	0.236384	2043	ASR	3.32314	3.64178	3.28366	3.68126	3.23757	3.72735	3.17942	3.7855	3.01915	3.94577
Deaths	3.48288	0.243905	2044	ASR	3.31849	3.64727	3.27776	3.68801	3.2302	3.73557	3.1702	3.79557	3.00483	3.96094
Deaths	3.4822	0.251301	2045	ASR	3.31282	3.65158	3.27086	3.69355	3.22185	3.74255	3.16003	3.80437	2.98965	3.97475
Deaths	3.48053	0.258578	2046	ASR	3.30625	3.65481	3.26307	3.698	3.21265	3.74842	3.14903	3.81203	2.97372	3.98735
Deaths	3.47795	0.26576	2047	ASR	3.29883	3.65707	3.25445	3.70146	3.20262	3.75328	3.13725	3.81866	2.95706	3.99884
Deaths	3.47445	0.272826	2048	ASR	3.29056	3.65833	3.245	3.70389	3.1918	3.7571	3.12468	3.82421	2.93971	4.00919
Deaths	3.46999	0.279766	2049	ASR	3.28143	3.65855	3.2347	3.70527	3.18015	3.75982	3.11133	3.82865	2.92165	4.01833
Deaths	3.46427	0.286549	2050	ASR	3.27113	3.6574	3.22328	3.70526	3.1674	3.76113	3.09691	3.83162	2.90263	4.0259
DALYs	205.029	0.0838548	1990	ASR	204.972	205.085	204.958	205.099	204.942	205.116	204.921	205.136	204.865	205.193
DALYs	204.284	0.08276	1991	ASR	204.228	204.34	204.215	204.354	204.198	204.37	204.178	204.39	204.122	204.446
DALYs	203.438	0.0817448	1992	ASR	203.383	203.493	203.369	203.507	203.353	203.523	203.333	203.543	203.278	203.598
DALYs	202.834	0.0808576	1993	ASR	202.78	202.889	202.766	202.902	202.751	202.918	202.731	202.938	202.676	202.993
DALYs	202.351	0.0800565	1994	ASR	202.297	202.405	202.284	202.418	202.268	202.434	202.248	202.454	202.194	202.508
DALYs	202.653	0.0794625	1995	ASR	202.599	202.707	202.586	202.72	202.571	202.735	202.551	202.755	202.497	202.809
DALYs	203.451	0.0789604	1996	ASR	203.397	203.504	203.384	203.517	203.369	203.532	203.349	203.552	203.296	203.605
DALYs	205.208	0.0786054	1997	ASR	205.155	205.261	205.142	205.275	205.127	205.29	205.108	205.309	205.054	205.362
DALYs	209.201	0.0786995	1998	ASR	209.148	209.254	209.135	209.268	209.12	209.283	209.1	209.302	209.047	209.356
DALYs	213.664	0.0788607	1999	ASR	213.611	213.717	213.598	213.73	213.582	213.746	213.563	213.765	213.509	213.819
DALYs	216.797	0.0787375	2000	ASR	216.744	216.85	216.731	216.864	216.716	216.879	216.696	216.898	216.643	216.952
DALYs	215.685	0.0777787	2001	ASR	215.633	215.738	215.62	215.751	215.605	215.766	215.586	215.785	215.533	215.838
DALYs	212.358	0.0763733	2002	ASR	212.306	212.409	212.294	212.422	212.279	212.437	212.26	212.456	212.208	212.507
DALYs	208.53	0.0748877	2003	ASR	208.48	208.581	208.467	208.593	208.453	208.608	208.434	208.626	208.383	208.677
DALYs	204.951	0.0734301	2004	ASR	204.902	205.001	204.889	205.013	204.875	205.027	204.857	205.045	204.807	205.095
DALYs	204.166	0.0725114	2005	ASR	204.117	204.214	204.105	204.226	204.09	204.241	204.073	204.258	204.023	204.308
DALYs	204.211	0.0717078	2006	ASR	204.163	204.259	204.151	204.271	204.137	204.285	204.119	204.303	204.07	204.351
DALYs	205.268	0.0710771	2007	ASR	205.22	205.316	205.208	205.328	205.194	205.342	205.177	205.359	205.129	205.407
DALYs	206.826	0.0705356	2008	ASR	206.779	206.874	206.767	206.886	206.753	206.899	206.736	206.917	206.688	206.964
DALYs	208.212	0.0699541	2009	ASR	208.165	208.26	208.154	208.271	208.14	208.285	208.123	208.302	208.075	208.349
DALYs	208.463	0.0692305	2010	ASR	208.416	208.509	208.404	208.521	208.391	208.534	208.374	208.551	208.327	208.598
DALYs	207.738	0.0683738	2011	ASR	207.692	207.784	207.68	207.795	207.667	207.808	207.65	207.825	207.604	207.872
DALYs	206.279	0.0674065	2012	ASR	206.234	206.324	206.222	206.336	206.209	206.349	206.193	206.365	206.147	206.411
DALYs	205.087	0.0665138	2013	ASR	205.042	205.131	205.031	205.142	205.018	205.155	205.001	205.172	204.956	205.217
DALYs	204.2	0.0656952	2014	ASR	204.156	204.244	204.145	204.255	204.132	204.268	204.116	204.284	204.071	204.329
DALYs	204.345	0.0650561	2015	ASR	204.301	204.389	204.29	204.399	204.277	204.412	204.261	204.428	204.217	204.472
DALYs	205.228	0.0645175	2016	ASR	205.184	205.271	205.174	205.282	205.161	205.295	205.145	205.311	205.101	205.354
DALYs	206.108	0.0639916	2017	ASR	206.065	206.151	206.054	206.162	206.042	206.174	206.026	206.19	205.983	206.234
DALYs	206.906	0.0634866	2018	ASR	206.863	206.949	206.852	206.959	206.84	206.972	206.825	206.987	206.781	207.03
DALYs	207.141	0.0629332	2019	ASR	207.098	207.183	207.088	207.194	207.076	207.206	207.06	207.221	207.017	207.264
DALYs	200.202	0.0613647	2020	ASR	200.161	200.243	200.15	200.254	200.139	200.266	200.123	200.281	200.082	200.322
DALYs	199.006	0.0607576	2021	ASR	198.965	199.047	198.955	199.057	198.943	199.069	198.928	199.084	198.887	199.125
DALYs	199.522	2.74249	2022	ASR	197.674	201.371	197.216	201.829	196.681	202.363	196.006	203.038	194.147	204.898
DALYs	198.51	3.60621	2023	ASR	196.079	200.94	195.477	201.542	194.774	202.246	193.886	203.133	191.441	205.578
DALYs	197.454	4.32803	2024	ASR	194.537	200.371	193.814	201.094	192.97	201.938	191.905	203.003	188.971	205.937
DALYs	196.368	4.9695	2025	ASR	193.019	199.718	192.189	200.548	191.22	201.517	189.997	202.739	186.628	206.109
DALYs	195.296	5.55923	2026	ASR	191.549	199.043	190.621	199.971	189.537	201.055	188.169	202.423	184.4	206.192
DALYs	194.228	6.11245	2027	ASR	190.108	198.347	189.087	199.368	187.895	200.56	186.392	202.064	182.247	206.208
DALYs	193.129	6.63544	2028	ASR	188.656	197.601	187.548	198.709	186.254	200.003	184.622	201.635	180.123	206.134
DALYs	191.984	7.13269	2029	ASR	187.177	196.791	185.985	197.983	184.595	199.374	182.84	201.128	178.004	205.964
DALYs	190.804	7.60823	2030	ASR	185.676	195.932	184.405	197.202	182.922	198.686	181.05	200.558	175.892	205.716
DALYs	189.622	8.0662	2031	ASR	184.186	195.059	182.839	196.406	181.266	197.979	179.282	199.963	173.813	205.432
DALYs	188.433	8.5091	2032	ASR	182.698	194.168	181.277	195.59	179.618	197.249	177.525	199.342	171.756	205.111
DALYs	187.218	8.93672	2033	ASR	181.194	193.241	179.702	194.734	177.959	196.476	175.761	198.675	169.702	204.734
DALYs	185.969	9.3495	2034	ASR	179.668	192.271	178.106	193.832	176.283	195.655	173.983	197.955	167.644	204.294
DALYs	184.696	9.74861	2035	ASR	178.125	191.266	176.497	192.894	174.596	194.795	172.198	197.194	165.589	203.803
DALYs	183.424	10.1362	2036	ASR	176.592	190.255	174.899	191.948	172.923	193.925	170.429	196.418	163.557	203.291
DALYs	182.148	10.5132	2037	ASR	175.062	189.233	173.306	190.989	171.256	193.039	168.67	195.625	161.542	202.753
DALYs	180.858	10.8791	2038	ASR	173.525	188.19	171.708	190.007	169.587	192.128	166.911	194.805	159.535	202.181
DALYs	179.548	11.2335	2039	ASR	171.977	187.119	170.101	188.995	167.91	191.186	165.147	193.949	157.53	201.566
DALYs	178.217	11.5767	2040	ASR	170.414	186.02	168.481	187.953	166.223	190.21	163.375	193.058	155.526	200.907
DALYs	176.879	11.91	2041	ASR	168.851	184.906	166.862	186.895	164.54	189.217	161.61	192.147	153.535	200.222
DALYs	175.526	12.2336	2042	ASR	167.281	183.772	165.238	185.815	162.852	188.2	159.843	191.21	151.548	199.504
DALYs	174.159	12.5473	2043	ASR	165.702	182.616	163.606	184.711	161.16	187.158	158.073	190.244	149.566	198.751
DALYs	172.772	12.8505	2044	ASR	164.11	181.433	161.964	183.579	159.458	186.085	156.297	189.246	147.585	197.959
DALYs	171.359	13.1431	2045	ASR	162.501	180.217	160.306	182.412	157.743	184.975	154.51	188.208	145.599	197.119
DALYs	169.926	13.4254	2046	ASR	160.877	178.974	158.635	181.216	156.017	183.834	152.714	187.137	143.612	196.239
DALYs	168.463	13.6976	2047	ASR	159.231	177.696	156.944	179.983	154.273	182.654	150.903	186.024	141.616	195.311
DALYs	166.978	13.9597	2048	ASR	157.569	176.387	155.238	178.718	152.516	181.44	149.082	184.874	139.617	194.339
DALYs	165.463	14.2111	2049	ASR	155.885	175.041	153.512	177.415	150.74	180.186	147.244	183.682	137.609	193.317
DALYs	163.904	14.4507	2050	ASR	154.164	173.644	151.751	176.057	148.933	178.875	145.378	182.43	135.581	192.228
